# Supplementary material for: Tumor microenvironment (Part I): Tissue integrity in a rat model of peripheral neural cancer
Source: Heliyon. 2024 Jul 1;10(13):e33932. doi: 10.1016/j.heliyon.2024.e33932 (PMC11268353; doi:10.1016/j.heliyon.2024.e33932)
Supplement: Multimedia component 1 [file mmc1.xlsx]

## Sheet: PIVs
Tumor Microenvironment (Part I):
Tissue Integrity in a Rat Model of Peripheral Neural Cancer
Ahmad Maqboul (1),(2),(*) and Bakheet Elsadek (2)
ICAM-1					MPZ
Sham	7 Days	14 Days	21 Days		Sham	7 Days	14 Days	21 Days
9690	1275	14025	4080		3315	2295	1020	255
3570	5610	8925	3570		1530	7650	255	2295
9180	9180	1275	2550		255	2805	2040	1275
42075	1020	7905	2040		2040	1275	255	4080
4845	10200	19890	3570		5100	1785	6630	2040
36720	3315	3060	10710		255	8670	510	765
40800	1020	8415	2040		510	1785	6885	1530
7650	6885	4080	1020		2295	1020	2550	765
6120	7140	1530	2295		3825	3315	1530	255
3060	7395	6120	4845		510	7395	17340	765
10200	9945	1020	3060		17850	2805	255	3315
11220	14280	1275	1530		1530	1275	765	255
1275	8925	1530	1275		255	17085	7905	255
26010	3570	12240	4335		3315	1275	25500	3060
2295	12495	1020	1020		7905	12495	15045	2040
1020	14790	9180	1785		1275	1020	4335	1275
5355	1530	1020	1020		510	5610	255	510
2040	13515	4845	1275		1530	3570	5355	255
3060	1020	5610	5355		14790	2040	16830	255
22440	8160	2805	1275		20910	4335	10200	255
7140	6630	11475	1275		510	13515	1275	510
1785	2040	2040	1020		18870	1020	5865	510
7650	28305	2040	1275		4335	3315	255	3825
1275	2550	2040	1020		3315	1020	255	255
3825	3825	12495	3315		255	2295	5865	255
1785	3060	1020	3570		255	1275	510	2295
1020	9435	1785	1020		765	1020	255	765
1020	9945	1785	1020		255	1020	5355	3570
7140	61200	1020	13770		255	1785	4335	255
7140	12240	1020	2805		255	11220	14535	7905
9945	1530	1275	3060		1275	2295	5355	510
4590	8925	3060	1275		1020	1275	255	1785
1275	5610	5100	1020		510	6120	9180	255
11220	30090	1785	1020		1785	3315	7395	2040
1020	6885	2040	1275		1785	5100	2805	255
13515	8670	1530	7905		4845	19380	6375	510
20400	4590	7650	1530		255	1275	3315	765
29835	1020	3570	7395		255	1020	255	1020
1785	4845	2040	1020		510	2040	6885	4335
2040	10965	1785	2295		5865	15300	5610	510
15555	11220	1785	1275		18105	3825	255	1275
7140	1020	1275	3060		510	1530	255	8925
7650	2550	1020	1530		3570	9690	1275	1275
15045	9690	3315	8925		1275	1275	5610	3315
49470	2040	1020	2040		765	1530	255	255
2805	5100	4335	1530		1530	24735	255	4080
87975	31620	11730	1020		255	14790	255	6120
15555	8925	3570	2040		3060	1275	16065	2040
1275	22185	4845	5610		1020	20655	255	255
42075	9180	5610	1785		510	16830	13005	255
1530	5865	11985	1785		765	7140	2295	10200
1785	3570	1020	1275		255	5355	2805	255
1275	30600	1020	1020		3570	3060	3315	765
7140	17085	10710	1020		255	4335	255	255
1020	4590	7905	1020		255	10710	255	9945
9435	11220	1020	1020		765	4590	1020	255
10965	1275	5100	2040		255	9435	255	4080
10965	12750	4590	2805		4590	1530	255	255
9435	8160	4845	5865		11730	5610	255	2805
2550	1020	1275	1530		510	7395	2040	255
1020	9180	1275	1020		3825	4845	1275	2295
28560	23205	3060	1020		1785	9180	510	4080
1020	2040	3570	1785		255	1785	255	510
1785	1020	3315	6120		510	2550	2040	2550
10200	16320	1530	1275		255	1020	15810	2040
1020	1020	1275	1020		255	40290	8415	2295
3825	13260	1530	1020		255	8415	510	510
4335	5865	3825	1785		1020	6375	255	255
69105	4335	1020	2550		4845	1275	8160	510
21930	5610	1020	1020		765	10965	1785	1020
9690	8160	2295	4590		9180	4590	1275	255
2295	9180	2295	1785		765	3570	7905	1530
1020	1275	3825	3570		1530	20655	255	510
5100	5865	19380	1530		5865	5610	8160	765
4845	7140	9945	1020		255	2550	11985	255
1020	5610	4845	3315		255	4080	510	510
1020	13770	1020	1020		255	1530	1020	1785
18615	4080	1275	4845		19380	4335	3060	6375
1020	11985	1530	1275		510	10965	10710	255
1020	1530	2040	1020		14280	2040	255	6630
9435	8160	1530	1020		255	5355	8670	1020
1020	1020	7905	4845		3570	3825	7140	1020
29835	6630	1785	1785		255	3825	2550	255
31365	6120	1020	3315		255	1530	5355	1020
40290	15555	5355	1785		255	31620	1020	765
17340	17595	2040	1530		13260	3315	13005	2805
3570	2295	1020	1020		255	2805	1530	255
5100	7905	11985	1020		6885	1530	510	510
30345	42330	1530	1530		255	15300	510	255
7650	12240	1785	1020		2040	1020	15045	255
53295	3315	4845	3060		2550	4590	255	255
23970	29325	1020	1020		510	2550	255	1020
3570	3570	6630	1275		765	8670	2550	765
1020	7650	4590	1020		255	9435	255	255
14280	11730	10965	2805		11475	5610	9435	4080
51510	4335	1020	1785		255	9435	1020	1020
1275	9945	10455	1275		8160	4080	21420	765
3315	10200	1020	1020		510	5100	11730	255
1275	1020	5100	1785		255	9690	8925	510
1785	1020	1020	1020		255	1020	765	510
23970	1785	1020	1020		255	1530	3825	510
1785	2040	6885	2805		255	1020	510	255
1020	5610	1020	1020		255	9690	255	1530
1275	1020	1020	2295		255	1020	255	510
1530	2040	1785	3315		765	15045	11220	1530
8670	1275	4845	1530		255	2805	255	3060
3825	2805	8160	8670		255	43350	4845	2805
5355	4080	1275	1785		255	9180	4080	4590
25500	27030	3315	2295		255	1530	4335	1020
1275	5355	8415	1020		255	2550	7395	1275
2295	13770	6885	3825		255	1020	255	255
13515	2805	4590	1530		255	1530	255	3315
1020	1275	4080	1530		15045	11985	7395	255
3825	1275	4845	4335		255	2550	2550	3825
8160	1530	17085	1275		255	7140	15810	2040
5865	5355	6885	8415		1020	3060	30345	255
1785	9690	8415	1020		765	7395	3060	765
9435	18870	8160	1275		510	9180	3315	10965
23460	17595	1275	1785		255	1275	255	255
1020	8415	1275	1275		18105	2550	8415	7905
1530	10965	3825	2295		255	3570	255	4590
1020	17340	3315	1275		510	1785	255	5100
22185	1020	11985	3060		2040	1275	1020	1020
29835	4590	20145	1020		255	1020	255	1020
4335	3060	1020	1275		13770	3060	255	765
33405	12240	1020	1275		26520	1020	255	255
6375	8925	2550	1530		9435	1785	510	4590
37230	27030	3825	4335		1020	4845	28815	255
7140	5610	11985	1530		255	1020	1275	510
1785	4080	1785	1275		9435	9180	510	2295
4335	5355	3825	2295		765	1020	255	765
11220	9435	1020	2295		1020	5610	8670	255
1275	5610	1530	1275		255	1020	1020	10710
7140	18360	3060	3570		765	2550	510	1785
24990	15045	21420	1530		1020	2805	255	255
18615	18870	2295	7140		7650	5865	255	255
2295	24480	1020	4590		765	1020	255	510
1020	5865	1275	2550		1020	1020	255	1785
26520	4590	9945	20910		2805	14790	510	510
27540	1020	3060	1530		1275	1275	510	255
2040	1275	1275	1020		5100	4590	765	5610
3825	1020	9435	9945		765	2040	255	255
13260	7905	10200	1020		510	2805	255	2805
7395	3570	2295	1275		8670	6120	510	255
4845	13260	2805	2295		255	1020	510	510
19890	11475	8160	1275		255	8925	3570	4845
1275	1530	11730	2295		765	1530	765	510
2550	19890	2805	2805		510	3315	255	255
1020	1275	8160	1530		1530	4845	255	255
4335	13260	3315	14025		255	12750	765	2550
11220	13005	1020	19635		255	13515	2040	255
12750	7395	13770	4335		6630	16065	765	3315
39780	6885	8670	1020		10455	1785	10710	765
3315	1020	3060	6375		2805	5355	6120	255
12240	6120	8415	1020		255	1020	255	510
91290	11730	7395	3060		255	1020	510	255
6630	16065	1020	1020		510	1275	2295	510
5865	3315	21420	1020		255	1020	1020	5610
11985	18870	5865	2805		255	1785	765	510
10200	1530	1530	1275		13005	1020	255	255
4080	18105	1275	1785		1785	1275	255	510
1020	3570	3825	8160		510	5865	255	255
12750	16830	1020	7650		1275	2040	255	3570
2040	40035	1020	7140		255	6120	255	9435
7395	8925	32640	7395		2040	7650	255	255
5865	7905	1530	3060		255	2550	765	255
3825	4845	1785	1530		255	1020	510	1275
7395	10200	5100	4335		255	1785	1020	255
12240	12240	1020	7650		255	12495	255	765
3570	20400	3570	1275		3315	1020	255	7140
12240	7140	2040	1020		11475	5610	6375	4080
5865	2295	2040	9435		10710	10710	11220	1530
10455	1275	1785	2805		255	2550	9435	4845
1275	1020	1020	1275		2805	1530	1020	510
1275	29325	5100	2550		3570	1275	1275	1530
21420	8160	1275	1275		6885	1020	255	1275
30855	6375	5100	7140		255	9690	255	1275
3315	14025	1530	1020		765	3315	6120	255
13515	2550	1020	2040		255	5355	510	8415
2805	6375	1020	9180		4590	10455	1275	3825
11985	17340	2295	11730		2040	1020	255	1530
1785	41310	1275	1785		255	1785	510	765
7905	1785	3315	4335		255	13260	1020	1275
6120	1785	30090	1785		510	2040	1785	510
15555	4335	1530	1530		255	1020	255	2040
6630	1530	1020	8670		255	7395	255	255
15300	4080	10200	17085		510	7905	1530	255
15300	1020	2040	3825		255	1275	510	765
14280	4080	22950	45390		4590	4590	1530	1785
6120	2805	2040	9945		5610	1530	510	510
6120	4080	26010	3570		255	20655	1020	510
2295	1275	2550	10710		5355	9945	255	4590
26520	30345	1275	3315		11220	1020	1020	6120
3315	2295	1785	6885		1020	4845	3315	1275
17340	8415	4335	4590		255	1530	510	255
8160	13260	3825	4845		255	48960	255	765
5355	1275	6630	4080		31110	5100	1530	255
1785	3060	11730	3570		7140	6375	4080	1020
1530	1020	11220	9180		765	32385	5865	11730
18870	1785	1785	7140		6885	1020	765	255
2550	34680	1785	3825		255	2550	765	255
7650	1275	13770	6120		255	7650	1275	255
6630	34680	1275	9690		255	5100	9945	255
1020	1020	12495	6375		10200	1530	15300	5355
6630	3570	1020	3825		10965	7140	255	3570
36465	4080	4080	6375		10200	1785	255	1530
2295	6630	1275	5100		510	11220	510	3060
1530	13515	1020	23205		5100	9435	255	510
8160	17085	2040	15045		255	1785	2295	255
23460	4080	11730	10455		2040	28050	255	510
5100	15045	1020	6375		255	11985	1530	510
2295	8670	1530	4080		12750	7650	1020	5865
11985	7140	6630	8160		3315	2040	510	6630
14280	1020	5610	4845		5100	1020	1020	2040
2295	6885	1020	3570		10455	1785	510	255
29070	2805	1530	9690		7395	4590	8670	1530
7905	17340	6375	11475		39015	16320	510	2295
12750	4335	1275	8415		59160	29580	255	255
2040	26520	4845	3825		1785	1020	255	1020
1530	6885	1530	6885		255	1020	510	255
15300	16575	1530	8670		255	1785	255	765
11475	1020	5865	5100		510	2805	3060	255
7140	24735	2040	37230		5610	1530	255	2040
10965	10965	1785	5610		255	4590	255	510
33150	5100	3825	11730		765	11475	510	4080
1020	5355	1785	3570		255	1020	510	255
1020	1530	8415	3570		3825	1530	4845	255
5610	17085	5100	3825		510	1275	9435	510
4335	5865	3315	13770		255	7905	255	255
14280	9945	13005	4080		6630	2805	1020	1020
14790	13515	2550	4335		255	2550	510	255
14025	2295	1275	24225		510	4845	510	8415
2805	15045	1020	5355		4590	4080	510	255
69870	21930	1275	4590		255	34170	11730	255
10710	1020	4590	5865		8160	14280	1020	510
4080	26520	1020	21675		255	7395	1020	510
1020	3315	4590	4080		255	1530	255	510
4590	28815	4080	16830		9945	2295	10455	1530
2550	6120	9435	4590		255	7395	3060	255
25755	7140	1020	11985		255	1275	255	510
10710	6120	2040	3315		4335	1020	1020	510
34425	10200	7905	7905		255	5610	510	3825
1020	28050	4335	5355		255	1275	6630	255
7905	1020	1020	8415		7905	1275	255	1275
2550	1020	8415	6120		255	2295	255	510
3825	1275	3825	5610		1785	1020	765	1530
1020	13005	3060	6120		255	13515	255	1785
5355	15300	1020	10710		255	1275	1020	7140
5865	20655	1020	3570		255	6120	255	1020
1020	6120	1530	5355		255	1020	255	510
4335	5355	4845	5865		4845	5355	2040	510
10455	10965	1275	5100		255	17085	2805	3825
1020	3570	4080	3315		8160	19635	510	1530
2295	4080	1020	4845		255	10455	2805	255
45900	20910	8670	3315		255	6630	255	7905
4590	12495	2295	18360		2805	5865	1785	1020
4080	18870	4335	5355		2295	1020	510	2040
47175	12495	1020	4335		3570	3315	1785	510
1020	1530	11475	11475		1020	2550	9435	255
1530	5355	4845	3825		1530	6375	510	255
1275	46155	1020	9435		255	7140	1785	5610
1020	11985	1020	4845		3060	1785	11985	2040
5355	10710	22440	6375		11220	1020	1530	1275
1020	4590	1020	14535		1785	2040	1785	765
3825	6375	1275	5865		255	7905	765	765
5865	63240	1785	4845		21420	7905	255	1785
8415	1530	1020	4590		510	24735	1275	1020
5610	5865	3060	3315		255	9945	4590	2295
36465	5865	1530	6120		15810	14280	510	510
3060	3315	1530	5355		20400	14535	255	255
2295	8160	5100	18360		13515	4845	9435	255
13515	8670	2805	33405		255	20145	3060	255
5865	8925	2805	7650		7650	31365	765	255
58905	15045	3315	7395		255	3315	1275	255
14790	20400	1020	8925		31875	1785	2550	1785
5610	2040	1020	17850		255	2550	255	510
6375	6375	10455	4335		3315	1785	765	765
9435	8670	5100	6630		1020	1530	9945	3570
12240	6375	10710	6375		4335	5865	2040	255
2040	6375	8670	4845		765	1530	765	765
1020	7140	1530	8415		1020	1020	4590	1275
4335	3825	2550	5865		510	7140	255	255
4845	1020	11220	3570		255	4590	3570	255
16065	2040	4845	21165		255	3825	13770	255
21165	4080	1785	7395		5355	5865	255	255
1020	13005	3060	6375		255	9180	255	1020
5610	2295	10455	5610		255	3825	510	255
16575	7140	1530	8160		255	3060	4590	1020
1530	8925	11985	6885		255	1530	510	14280
40035	14790	1275	6375		765	3315	20400	1530
1275	44370	23205	5865		7140	1020	255	9945
5100	2295	3825	9180		510	5100	1530	765
14025	10710	1530	13005		1275	1530	1020	255
5355	33915	2550	14535		5100	1275	765	2550
6120	4845	1020	24225		26520	2040	1785	6630
2550	1020	4845	8160		2805	1785	255	255
8670	15810	1785	11475		4845	8160	510	255
1020	45900	5355	12750		510	6120	2040	2040
15045	13770	2805	4845		765	5355	255	1785
4845	2550	1530	6885		9945	38760	255	255
1020	4335	1020	10965		255	1530	255	1275
3315	30345	3060	7905		255	16830	1275	255
20400	3060	4335	4335		4335	2550	510	1275
1530	2040	1275	4590		4335	1275	255	255
18105	1785	1785	6375		255	2805	2040	14535
21420	10455	1020	6885		8925	20655	765	21420
23460	3060	1275	5355		4335	1275	1275	1785
1020	15300	1530	5355		4590	8925	255	4080
32640	6885	20910	10710		255	1020	255	255
2550	10455	5865	7650		510	1275	3825	765
42840	8670	14025	5610		17085	1275	10200	255
5355	48195	10455	6120		510	6885	1020	5100
1785	1020	6885	31110		510	16065	255	3060
6885	2040	1530	3570		255	1530	255	255
5100	10200	5100	4590		255	5865	15300	510
5355	26775	20910	3570		6375	12240	255	9435
7905	4080	7395	25500		510	1020	765	255
2295	5355	5355	5865		255	1020	1275	14790
23970	1275	1020	8670		3825	10455	510	255
1530	37740	1275	10710		9180	3315	510	8670
11985	2295	1530	8925		9690	2040	1530	255
1275	5355	1275	6630		255	1275	13770	510
17085	44625	1530	3315		1785	4335	765	1020
4080	10455	2295	13770		1020	1020	255	255
4845	31875	7140	11730		7140	1275	255	255
2295	3315	1275	18360		255	2295	1785	255
1530	16065	2550	3315		510	1275	3060	765
8925	4080	12240	16575		255	6120	510	1785
8670	9435	3060	13515		765	6885	255	2295
3060	14280	1785	10710		14280	12750	765	510
74460	9690	2295	5355		510	1785	255	3060
12240	11220	1275	7650		47940	1785	255	510
2805	19125	1785	19380		255	7905	8670	510
1785	18615	11730	8160		255	10710	1020	765
1530	4335	2295	11220		255	1020	255	255
1785	1020	6630	7395		13260	11985	255	1530
6375	9435	1020	6375		255	7140	255	765
5100	8925	1020	16830		255	7650	510	12240
28305	16065	1275	9180		765	2805	1020	4080
1020	2040	1785	4080		255	5610	1275	765
15300	2295	16065	4335		9690	26775	5610	1275
26775	3570	5865	4590		255	3570	3315	1275
4080	9690	9945	5610		255	8670	255	4335
2040	8670	4590	28050		765	1020	1020	4845
7140	16830	9435	7650		6375	2040	255	8160
1785	2040	2295	9180		1020	2805	765	765
14535	18105	2040	10710		255	52530	1275	2805
44370	22440	13005	6885		255	13515	255	5100
4590	7140	1530	12495		255	1785	255	1275
40035	13770	5100	3315		4335	1530	255	3315
5355	1275	2040	31365		7650	1020	10710	510
4080	13770	2550	19125		255	4080	11730	4845
4080	13005	22695	20910		7140	12495	255	255
39780	43095	2040	11220		8160	1530	255	1530
1275	11985	7905	9945		6120	1785	255	255
18360	2295	1020	22440		255	4335	255	8160
31110	3825	1530	8160		2295	18870	255	1020
1275	8670	1530	3570		12240	5100	1275	3060
4080	16575	5865	7650		11730	5865	510	255
5610	22950	7905	3570		13515	3060	14025	2550
1530	3570	2295	6375		510	4845	5610	2040
13515	37485	17085	10455		255	2550	765	765
56355	1020	1020	3825		5610	4080	510	8670
27795	11475	6120	6885		1020	8160	255	255
6630	33660	5865	5865		765	7140	3060	1275
13260	15045	2550	14535		5355	12750	255	1275
2040	31875	1020	6375		255	4845	255	510
7395	18105	1785	6885		255	2295	3315	510
8925	1530	1020	16065		765	36210	1785	255
1530	3825	13005	3570		765	9435	765	510
1020	2040	8160	5865		255	25500	765	510
1020	1020	3315	6885		4335	3825	510	510
16830	5865	1020	6885		255	6120	4335	4845
3570	9435	4335	20400		2040	7650	255	1020
3060	1275	1275	42840		9180	3060	255	1530
36975	5865	5865	4335		16830	5610	255	255
1530	6630	15045	5100		23970	11985	765	510
2295	11475	1785	4080		4080	18360	510	10965
23460	7650	20145	29835		255	1530	1020	255
37740	6630	10710	14025		5610	11985	510	2295
1275	8415	3060	3315		6885	1530	255	255
9945	50235	1020	8925		255	4845	510	765
13005	5355	4845	6630		255	15555	510	1530
8415	11985	16575	31365		1785	4080	255	5865
1530	5610	1275	9180		5610	7140	510	510
3060	1020	1275	7905		3315	6630	3315	765
4335	18105	2805	3825		6375	1275	510	3315
1020	15810	2805	9180		255	11985	3315	510
1275	4335	1020	3570		1530	15045	255	510
6120	36975	1785	8160		255	2550	510	2040
47430	11985	1530	25500		510	6630	255	3825
1530	27795	13005	3570		255	3825	2295	765
2805	23460	3315	5355		510	5355	6885	255
5355	14535	1530	6885		11220	10965	255	255
8415	3060	1020	7905		7140	13260	510	255
2295	11475	7905	30345		255	28305	3315	255
1785	1020	9690	6120		255	15045	16065	255
8415	3315	6120	11475		4080	1785	510	2295
1020	6375	2040	3315		10455	15300	1275	765
13260	1530	2550	6375		6375	6120	510	765
18870	21675	4335	6630		255	1785	11475	255
21420	6630	10455	4845		54825	1785	510	510
13005	6885	1020	10200		255	11730	1020	1275
10710	1020	1785	11220		255	3315	9180	255
1275	7395	1275	10455		34935	1275	255	255
6120	1020	15555	9435		9945	49725	255	765
1275	5100	31365	8925		3060	5610	510	255
7650	15555	1530	24990		8670	1275	255	255
5355	14025	3570	6885		255	1020	255	6630
39015	6120	1020	8415		255	2040	765	765
13260	5355	9690	3825		5100	3825	510	255
85425	4845	2295	3825		255	10710	255	1020
10200	3060	8670	4080		3060	1020	255	1275
87465	1020	1530	7905		255	1275	1530	1785
12495	9435	2295	10200		13260	3060	1785	1020
1020	1020	5865	3825		19380	8925	510	255
6885	53295	2295	9435		255	4590	255	2295
2040	7140	1275	37485		2040	1020	255	1275
2040	11220	3315	4335		8925	2295	7650	510
5355	4335	1020	6630		7650	5355	255	2295
32640	41310	13515	9435		255	3060	2040	1275
25755	7395	2295	6375		510	3570	765	510
30855	18615	1275	3825		255	1275	255	255
1020	1020	3825	7905		5610	1275	255	510
1785	6375	7395	4845		510	20400	510	255
23715	11475	2295	9180		4590	1785	255	2040
17595	24225	1020	3825		255	2805	510	4080
2040	12495	7905	4845		4080	6375	11985	765
41055	14025	2805	10455		7395	1530	9435	255
1020	7140	4590	10965		255	6885	255	510
1530	13260	5100	4335		5100	1785	2550	6630
12750	1275	1020	3570		4080	6375	2805	255
32130	8670	1020	13770		255	5610	255	2040
19635	39780	8415	18105		255	3570	510	2805
16830	1020	17085	4080		8925	3315	1785	510
4590	1530	1020	15300		5355	3825	2550	5610
1530	9180	1275	9690		255	5100	2295	255
2040	3060	4335	10455		255	5865	255	1530
72675	10965	5610	6375		255	6120	255	510
13260	48705	4080	3315		765	4335	15045	11985
4590	9690	1275	12240		6120	1020	4845	3825
18870	6885	2040	10710		23460	6120	255	510
3570	17595	7140	6375		14280	1530	255	3315
10710	1020	1020	5355		3570	4335	510	255
1020	11985	4080	29835		255	6120	255	765
19125	13260	2040	8925		2550	5865	765	1530
24480	18870	1020	12750		8160	1785	1530	255
2805	6630	1020	16065		1530	1275	6120	2805
4335	24735	12240	6375		510	6120	765	255
1275	2040	2040	3825		10710	15045	255	255
13770	6375	10965	6885		10965	16575	4080	510
7395	6120	1785	4335		18360	2040	1020	255
33660	17340	6120	6120		1020	19890	765	510
5865	24990	1530	4590		255	2295	255	255
16065	7395	14025	6120		7395	24225	1020	510
2295	15555	6375	16320		255	9690	255	1530
1530	18870	14790	11475		255	5610	255	1275
1020	15555	11220	4335		14790	13005	1020	510
2805	6885	24480	3315		765	3315	2550	1530
27030	22440	1530	3570		255	1530	510	8160
6120	30855	11985	10200		1785	12240	255	255
2295	7140	9180	4845		255	15555	1275	510
28305	1530	1020	29070		765	16320	255	255
1785	9690	13770	3825		5610	1020	255	765
5865	8925	7650	5610		255	3315	21675	255
1275	28050	4590	9945		255	33660	255	765
1530	10710	8160	17595		35190	22695	510	6120
39015	1020	14025	10200		255	2295	255	1275
1275	11985	1530	7650		255	1275	255	1020
2550	3060	7140	4845		765	14535	510	255
18870	6885	20655	3570		510	10965	255	255
1275	2040	2295	9945		510	6120	510	4080
8415	12240	1530	12240		6885	7905	255	1020
1785	1020	3315	23970		255	4335	255	1020
15810	11220	1020	3570		255	11730	1275	510
13515	1530	1530	4845		11475	7905	510	2550
11475	1020	1020	4080		4080	5355	255	11475
1020	38760	5100	4590		255	2295	255	510
2550	21165	1785	9690		255	10710	8670	255
8925	8160	1785	6885		3060	40545	510	3060
3825	4590	6885	4590		510	2295	765	6630
7140	27285	30600	9435		4845	11985	255	1275
24225	6885	4590	10710		765	1530	765	510
86190	2295	4335	22695		255	5610	8670	510
12495	1785	10200	5355		18105	91545	1020	765
22185	1530	5355	3570		15045	5100	255	255
6375	18615	1275	3315		255	1275	15045	5355
13515	7650	3315	26265		9690	1785	255	255
4080	8670	12495	4845		510	6375	255	255
2805	18870	2295	2040		255	3570	1020	1275
20400	4845	1020	23205		1020	3315	255	1275
28815	8925	1530	1785		510	3570	510	765
2295	3570	1530	6885		765	2040	255	255
3315	7905	3060	2550		765	2295	5355	6375
1275	4590	1275	1785		7650	1785	2550	510
1785	49215	8415	1530		6120	14535	255	1275
1785	1020	1785	2040		255	7140	7905	6375
4590	2040	8160	5355		255	1785	255	765
16065	15810	11475	1530		255	9690	255	7650
2550	10455	5100	4335		255	8160	1530	2550
7905	8160	1020	6375		2295	2040	255	255
1020	27285	8415	2295		9690	14535	510	765
38250	22695	1530	4845		510	7140	1275	255
7395	16065	3570	3315		510	15555	765	255
12495	6630	7140	32895		15555	6630	255	765
1020	9180	1530	3825		1530	18105	255	1530
1020	22185	15300	4080		255	1530	765	7140
15555	16065	1020	9435		7650	1020	255	255
3825	12240	4335	1785		255	1530	255	1020
1275	12240	1020	13005		255	8160	255	3825
58395	5100	1275	2040		510	1530	1275	3060
3060	36720	9690	2295		255	49215	8415	1785
20400	9180	1275	2295		255	5355	255	510
2550	8925	7395	1785		3825	1275	510	255
24990	4080	10200	2805		510	3570	510	2805
4080	2550	1530	4845		6120	1275	255	1530
2550	1275	2295	5865		255	3315	1275	1530
1020	25245	1785	2040		15555	2805	510	1275
2040	1020	3825	6885		510	13005	765	255
1785	24480	9180	1785		255	7650	5355	7140
24735	4080	14535	14535		1785	2805	4845	510
18615	5610	2295	1530		2040	1530	255	1020
17340	6885	1020	7905		14535	2550	255	255
1020	2040	2295	4080		1275	4590	1020	4335
1530	13005	1020	5865		13260	1530	4590	1785
3315	26010	11220	7905		10710	12240	1020	255
2040	29070	1530	1530		255	23715	510	510
1275	66300	1530	13005		255	2040	1275	255
17340	1530	1020	9435		255	2295	765	255
5355	6120	2040	12240		510	1275	1020	255
1530	15555	10710	1530		510	3060	255	1530
32640	10710	6120	1530		1275	3060	255	510
4080	8670	7905	5355		510	1785	255	1785
1020	1020	1530	7140		255	1275	1275	765
12495	28050	2040	1785		15045	1275	255	255
1530	14280	1020	6885		14025	4335	1020	4590
4845	2295	1275	8670		255	11985	2295	3570
11220	1275	1020	16830		15810	1275	1020	255
1020	7140	1785	4845		17850	1020	3825	2040
3315	11475	6375	2295		255	1275	255	2550
5865	14025	1785	11730		10710	7140	2550	255
1275	3315	1275	22695		5610	1020	255	1020
1275	5865	20400	3060		255	5610	510	1020
88740	14790	1020	12495		1020	3825	510	2550
18870	5100	1020	2040		16320	2550	4080	255
14280	1275	2040	1530		1020	10455	255	1020
1530	35700	4080	1530		2295	3570	255	1020
1020	10200	1275	7905		1530	1530	255	255
12750	9690	5865	1530		1275	20910	510	255
5355	10710	8670	20145		4335	12240	255	4590
11730	1785	7395	5355		13005	1530	1020	765
6885	9690	4590	6630		7395	1020	255	255
9180	13770	1020	6375		255	42075	255	255
33660	16830	1275	2550		765	1020	765	1020
8670	1530	3570	14025		255	11220	510	2295
6120	10200	2040	4845		8925	5355	2295	510
11220	8160	6885	14790		765	11475	255	1275
4590	5100	2040	5865		9180	9690	255	1275
1785	43860	2295	15045		11475	6120	510	510
20145	1530	3315	2295		11220	10455	255	4335
3825	1530	1275	1530		510	1020	255	510
2040	5610	1275	4590		255	3825	1020	510
8670	1530	1275	10710		1530	5100	255	1785
8670	5610	11985	2550		7905	3825	1530	510
31875	9435	4335	4590		19125	24990	765	765
4335	6630	4845	8160		3825	1530	2040	4335
30090	32640	1020	5355		10965	1275	3060	765
30855	4845	5610	2295		255	2805	255	1530
1275	14535	7650	1530		255	20400	255	20655
6120	16065	2295	2295		15045	1020	510	2295
23205	68085	19635	2040		255	1020	255	255
33915	27795	6375	1530		10710	6630	255	510
23460	1275	2805	5610		255	11730	255	765
4590	14280	8415	1785		8160	1020	4080	255
5865	2295	2805	1785		16320	2805	1785	255
1020	4080	1020	4845		255	8160	255	765
8925	31875	1020	2550		4845	3060	255	255
3825	26265	2805	2805		1275	8160	255	510
7650	8925	1785	11730		510	1020	1020	1020
2040	10455	4335	7905		255	4080	255	510
1020	4080	1275	3570		12750	13515	1020	510
2040	1020	18360	7905		1020	1785	255	2805
1020	14025	6630	6630		5355	5610	255	255
7650	5865	18615	5355		510	3060	510	255
11220	36210	8415	1785		510	36210	255	1275
7650	13005	1530	8670		510	1530	1020	510
3060	2550	1530	2295		2550	3060	255	255
9180	1020	2040	8160		13515	2295	255	3060
1020	5100	5355	2805		13005	18360	765	765
5610	9180	4335	10200		255	1785	255	3060
17340	1020	1275	3570		8160	8670	510	255
1020	11475	1020	1530		2550	3825	6120	255
6885	4335	4845	14790		24990	3315	765	1275
1020	16830	1020	6120		2040	1530	510	765
6375	2550	5100	5865		255	2295	255	255
4335	2295	1020	1785		10965	29325	255	9690
12750	1530	4845	13515		17850	4335	1020	1020
1275	37740	3570	10965		255	1020	2295	1275
1275	7395	2295	6120		510	1020	15045	1020
1530	25245	3570	1785		255	2040	255	1020
1275	1530	13515	6630		255	26265	765	510
23460	5100	1785	5355		255	10710	510	255
27030	1275	1275	1785		1275	5865	255	255
10710	13515	2040	6375		8415	1530	2040	2295
21675	27540	3060	1530		3060	44370	255	255
17595	6120	1020	6630		26010	9180	1275	510
4080	1020	1785	2295		6375	7395	765	255
1020	15045	15810	1530		255	9945	2295	255
3315	9690	3825	10455		2040	5610	1020	255
1275	2550	1530	6375		255	10200	510	255
9945	1530	1020	13005		510	2295	6885	255
2040	4080	1020	2805		255	3315	255	255
1020	1020	1020	1530		2550	1020	1275	510
36975	16320	1530	7395		255	10200	1275	510
7140	27795	3570	6120		255	2805	510	14535
5355	4845	2040	2295		13515	1530	1275	255
7140	6375	1020	2040		9690	6120	2295	1020
6885	7140	1020	3570		6375	1785	255	5355
1785	4335	4080	7905		3315	1020	2295	510
1530	4335	2550	1785		2040	17340	765	255
2805	2805	1020	5100		255	4845	255	1275
3060	6885	2295	4845		1530	8670	3570	12240
5355	6630	7650	4335		510	44625	255	255
3825	1530	1785	1785		255	1785	1020	510
38760	11985	1020	6885		2295	13005	255	255
3060	1275	1275	1530		1275	2295	255	255
7905	18870	8160	2040		765	2040	255	13515
12240	5610	1020	22185		6375	2040	255	255
59925	5355	2295	18870		12495	15810	255	2040
4845	10455	2295	7140		255	2295	255	1530
1020	9180	1275	6120		1530	2550	255	1020
18615	3060	1020	3825		2295	28305	255	4080
1785	12750	5865	4590		9435	2040	1785	255
15300	7650	6120	2295		255	2550	255	2805
2805	1020	1530	7395		6375	9435	1785	8925
3060	6375	1020	1530		255	6120	1020	255
30345	27285	2805	9690		255	3315	3315	255
5355	1530	1530	6120		255	6375	255	255
4590	3315	5865	7650		510	2040	255	255
1785	15300	1020	7140		255	2040	255	15300
1530	12750	3315	7395		255	9180	255	255
5865	14280	6885	2295		7905	2040	255	4845
1020	14790	4845	3315		1785	19890	255	1020
1020	15045	3060	3825		4080	1275	255	4335
22950	9435	4080	15300		255	6120	255	255
1020	5100	1275	4335		255	2805	510	255
3315	1020	1020	3315		255	1020	255	255
7650	7650	1020	16320		255	13260	1020	765
6630	1275	5610	9180		510	7140	255	20655
11985	2040	4590	3315		1530	6375	765	1020
5100	7395	3315	4845		255	1275	255	3315
1530	1275	1020	17850		255	7140	510	255
30855	54060	3315	2550		1020	1020	510	5610
49725	1785	1020	1530		7140	1275	255	510
4590	48705	1275	4590		765	5100	510	1275
14025	5865	5355	7395		1785	42585	765	255
9180	30855	1275	7140		6885	34935	255	255
5610	5100	2295	8670		255	2550	255	765
2040	9180	3570	6375		1785	4335	4335	5100
2805	1785	2805	5865		255	77010	255	1275
1275	2805	1275	7140		255	8415	510	255
1530	1275	1020	3060		510	10710	255	1275
3060	3060	1020	2040		10965	3060	255	765
21420	12240	2295	5610		7905	1530	510	255
6375	1020	1020	9945		510	35190	510	510
3315	1020	2040	2550		1020	10455	255	1785
8670	3315	25755	1785		510	11220	5100	255
43095	21675	1020	9180		255	1020	255	1785
13005	105060	1020	3570		8670	6630	255	1020
4590	5610	1020	3060		255	1275	255	255
13770	4335	3570	2040		255	13515	255	765
15045	12240	1530	4080		3570	1785	510	255
2040	8670	1020	2550		11985	2295	7140	1020
2295	1530	2805	3570		510	5100	7395	2040
24225	3315	1530	24735		765	6120	765	765
1785	1020	3570	5610		5865	7650	510	765
2040	15555	1785	3570		765	1020	765	255
1275	4590	2805	2040		1275	2295	1020	16575
5100	1020	1275	2550		7140	1530	765	255
4335	11730	6120	18360		510	3825	255	255
2040	6885	1530	6630		255	11730	255	510
3060	13770	4335	2805		510	1530	510	11730
1020	12240	1020	8670		1275	2040	765	255
13260	7905	3570	2295		255	1020	7395	255
6885	1530	15300	2805		10710	18105	1275	1020
1020	3315	2295	12240		765	8415	255	255
15555	1275	1530	1785		765	21165	255	2295
9690	10965	13770	5100		255	1020	510	255
7395	2550	1530	2550		255	1020	510	510
6120	1275	4080	2550		5865	4335	765	255
2040	2040	4590	3570		255	3315	2805	255
3570	6375	1275	12495		8670	19125	255	2805
2550	17340	4845	18105		255	8415	1530	765
24735	4590	4845	7395		255	15045	510	12495
1785	10455	6120	2550		255	17340	2040	255
1275	29580	1020	2805		255	1530	1275	255
1020	11730	1020	2040		255	3060	3825	11475
41565	9690	1020	14280		510	1530	510	255
12495	7140	1020	6885		24225	8160	255	255
3315	10455	1020	9180		10200	5355	255	255
18105	20145	1020	5865		17850	3570	2295	255
18870	4845	2040	2040		255	17595	255	255
3060	10455	6120	10965		255	1020	255	2295
21930	9945	5865	1530		5100	3570	2550	765
3825	8415	1275	6885		255	3060	1020	255
4080	1785	16575	4590		1275	2295	1275	255
9435	2295	1275	1530		255	2295	255	19380
20910	2805	1530	14025		255	7650	255	255
11730	2550	1020	3060		3570	5355	510	255
37740	4590	2295	2295		5865	2295	1785	4845
5610	1785	10965	4845		9180	4845	255	510
24225	10200	1785	3570		510	1275	255	255
1020	4845	5355	12240		510	6375	510	8415
1785	8415	1020	8925		255	3825	2805	510
4080	2550	1020	14025		4080	25500	510	1530
11475	2040	3060	1785		255	1020	255	255
1530	9690	1020	9435		255	15555	510	255
11475	1275	3060	7395		510	4590	255	765
25245	1275	11730	7140		2550	4590	3060	1785
4080	13515	2550	1785		255	6630	255	255
19380	8415	1785	3060		8415	7650	2295	255
30090	5100	5865	3570		14025	10455	2295	255
2550	4590	1785	9690		4845	5610	255	8160
8670	18870	1020	2040		6120	1530	255	510
8925	21930	1275	3825		765	7650	255	6375
1020	30600	1275	3570		1275	1275	1020	510
8925	5865	2040	2295		255	3825	255	510
9945	7395	10455	8160		255	14790	1275	2040
17595	12240	9945	3060		255	4080	510	31875
1020	1785	3825	8670		255	2550	255	510
7395	11475	36210	1530		255	3825	255	255
2295	2550	5355	5610		1530	10710	1785	255
9180	26520	13770	11475		255	38505	255	510
11220	1020	4845	2295		255	23460	255	1530
5355	1785	11730	6630		13515	31110	255	510
1275	7140	12750	2550		510	6120	510	1020
1020	15300	7140	3315		8415	1275	1785	510
14790	16830	3315	34170		255	17850	765	5610
5100	29580	11730	5865		255	16830	255	9690
1785	11475	8925	12495		10710	15045	510	255
1530	12240	4080	3060		255	7650	1530	255
134130	2550	4590	3825		13005	1020	3060	12240
7395	3570	29835	4335		1020	2550	2295	765
2295	1020	6120	8160		1020	6630	1020	1020
11475	16575	10965	2040		765	1020	1785	255
40800	1020	6375	2550		5610	6630	510	255
10200	4845	4590	4845		7395	18615	510	255
3570	17340	4335	7905		765	4080	4335	510
1020	7140	19890	3060		1530	4590	1020	255
7395	4845	5865	2040		255	8925	765	25245
27540	11730	4845	2040		7650	1020	2805	255
1530	36975	3570	5100		9945	2550	510	3060
24225	13005	6120	2550		255	1530	2805	255
1275	2805	6375	2550		255	2040	255	2040
1785	1275	7650	9945		2295	1530	255	255
9180	5865	19635	6375		5355	27795	510	510
14280	8670	4845	13260		510	2550	255	20910
4590	1530	36975	2040		7905	29835	255	510
5610	1530	7650	1785		3060	4845	12240	1785
2295	19890	12495	1530		255	1785	255	255
4335	9180	9180	17340		4080	1275	255	510
2040	2295	11220	3825		255	14790	510	1275
8160	1020	24990	7650		255	5865	255	765
9945	14280	7395	2295		15555	4845	1020	2040
1275	3060	12240	1530		7140	2550	255	255
41055	1275	5100	7905		9945	5100	255	255
3060	1020	8925	4335		7140	6885	255	510
7650	7395	8415	7395		5355	2295	255	2040
23205	5355	16320	6885		4080	1275	2295	3060
2040	37230	4590	6375		510	3825	510	510
17085	2295	7140	2295		14025	16575	255	14025
36465	9945	3825	5865		5100	1020	510	255
5610	3570	9945	1785		2040	5610	510	13770
4590	21420	5610	2295		24480	4335	255	510
11220	5610	30090	31365		510	1530	255	765
1785	3570	7650	2040		4080	2040	255	255
6375	10710	3825	1785		510	2805	510	255
5610	10965	18360	3060		510	6120	1020	1020
1020	47175	8415	2040		510	13260	510	255
2040	2295	12495	3825		7395	11475	255	255
4335	8160	17595	5355		255	1275	255	255
3825	1530	4335	16320		10200	4335	255	255
1020	7140	8925	5355		4080	4590	255	10200
1530	5355	12750	1530		255	14025	765	510
2040	20145	4080	1785		6885	1530	2295	510
8160	1275	12495	1530		255	13770	255	255
4080	5355	13770	4845		765	22440	255	255
13005	5355	6885	3570		3825	14280	1530	1530
7140	8670	9945	11220		14280	6375	1530	5610
56610	1020	10710	8925		5865	4845	255	255
1530	1530	7905	8925		765	2040	1275	5865
17085	8160	5865	5865		4335	10455	255	255
5865	6120	7140	5355		2550	7140	255	510
12495	3570	11730	4335		4335	12750	8415	255
15555	4335	13770	1530		7905	2295	6120	255
3570	1530	3315	1785		1275	2805	510	255
2040	2040	5865	6630		4080	3570	2295	765
5100	15810	8415	2550		22185	1275	510	14280
2040	30600	5610	3060		7395	44625	255	255
9180	13770	11985	7140		255	2040	255	255
1275	1020	19125	1785		5100	28560	2550	255
3825	6885	3825	1530		255	1020	255	1785
25245	1530	16575	4080		255	9690	255	255
2550	15045	3825	5610		255	8925	255	510
1020	5100	19380	3060		255	7395	765	2040
1020	28305	7905	3060		510	5865	255	5100
10965	14790	4845	5100		255	7140	510	8925
29835	11475	5355	4845		6120	1020	255	255
6375	9945	5865	5865		6120	14790	255	255
12495	2805	31365	3825		255	6885	255	14790
15810	8160	5355	2295		255	5355	255	510
1020	14535	8925	5355		255	9435	765	1275
7650	9690	4335	3570		4590	1020	1275	255
5610	7905	8160	3570		510	13770	255	1275
9435	8670	10710	2040		255	9690	1020	765
5100	15300	8160	2550		11730	1020	255	2550
41310	20910	18360	3315		255	4335	2805	510
9180	1530	28560	2550		1020	1020	765	510
14025	2550	7140	7395		255	4590	255	4845
3825	4335	6630	8160		255	2295	765	510
1785	4845	6375	1530		2040	4080	2805	765
3315	5100	9690	4590		1275	4080	255	255
1020	12240	13515	3315		1020	5100	6885	255
1785	2040	3570	12240		510	9945	255	255
1275	5610	3315	5865		3570	4080	255	510
1275	19125	28305	2550		510	2040	255	255
5610	1020	20400	1530		16575	5865	14025	255
5865	2295	10455	1530		765	15045	4845	255
21930	11730	4845	2805		255	2295	255	13770
3825	35445	8160	2040		5865	1275	255	7140
5100	116280	22695	13260		6120	1020	255	255
18870	9690	13005	1530		1785	6630	1275	255
1785	15555	4590	1530		24990	4590	255	255
17085	13260	5610	2295		510	12750	255	510
10710	1020	8670	6375		1020	8415	510	8670
5100	8415	6375	3570		26265	3315	255	4080
1020	72675	8160	2295		255	1785	255	255
44115	1020	8670	2295		3825	14790	510	3570
21675	36720	15555	2040		510	15555	255	9435
4590	19635	5865	1530		510	6375	255	11730
1275	35445	4590	2295		255	5865	510	255
40545	3570	4335	1785		255	6630	2040	255
11475	12750	5610	1530		510	3060	255	1275
27540	11985	11985	2295		16065	3060	255	255
1020	11475	15810	2040		510	3825	765	255
5865	10710	5865	1530		19890	12240	255	255
21930	2295	6375	2295		255	1275	510	255
20145	3570	30345	2040		255	9180	255	1020
3825	6375	3570	1530		2040	1275	765	510
9690	3060	4590	28815		6630	2295	510	26520
1785	2550	8415	3060		6375	6375	255	1530
1020	8925	6885	4590		510	1530	510	510
9180	4590	5865	10710		11730	7395	510	510
1275	2805	5610	12750		15300	8160	255	9690
1020	2805	8925	2550		12240	2295	255	255
1020	5865	5610	2040		510	2550	255	3570
1275	6120	14025	1530		255	11985	255	255
13770	17085	10200	3315		255	6375	255	510
3825	6375	4845	1530		765	7140	1275	510
1020	2805	7905	2295		510	5865	765	9435
4590	10200	9945	26265		9435	1020	765	255
49980	1020	10965	2295		12495	8160	1530	20400
2550	3060	6630	9690		9180	1020	765	510
79050	12240	7140	28305		7140	3060	11220	255
18615	15045	5865	11985		1785	1785	255	6630
8670	3315	16575	21420		1020	15810	255	510
25500	1020	9690	2550		1275	7140	255	255
9180	4080	6885	4845		1785	7905	255	510
10200	5610	43095	1530		255	19380	1530	11985
13005	23205	3570	5865		255	3570	255	255
35955	3060	10710	4080		510	1530	510	510
3825	53040	20145	2550		1785	6120	765	1275
8925	6120	29325	11730		255	1785	1275	255
20910	14535	8415	4590		510	1785	510	5100
14535	17085	9435	3570		765	2295	255	510
24990	7140	29070	2040		255	15045	510	4080
1020	26520	6630	2040		765	7395	1275	510
4845	7395	10710	5865		12495	5865	510	255
9945	3060	3570	16320		510	25755	255	765
9435	7905	14280	5355		5610	24225	255	255
15045	8160	7140	1530		15045	5100	1530	510
5100	13005	12495	7140		3825	1020	2805	255
7395	3570	4080	9435		765	6120	5865	510
2295	3060	3825	8925		1020	6120	8415	510
1275	7650	21165	10710		14025	18615	510	255
2040	24735	5610	1530		255	4080	1275	765
1785	47430	4845	10965		2805	1020	255	6630
5100	46920	8670	6375		6120	1020	2295	1020
1530	3060	7140	24990		765	1785	255	7650
4590	1020	5865	4335		510	1530	255	1785
49215	3060	5355	2040		510	9180	255	510
2805	10965	7395	6375		255	1020	255	11220
13515	3825	21675	12495		5355	8670	3825	9180
26010	8925	6120	14790		4845	7650	255	255
2550	3315	4845	2295		510	41820	510	255
11730	10710	10455	4335		255	4080	510	255
2805	1785	6885	5610		255	11730	510	255
1020	1020	4590	1785		3060	1530	255	255
1020	1020	20655	6885		255	8925	765	255
14790	2295	3825	4335		255	1020	255	25500
12750	13515	4080	11985		255	10200	510	5610
28815	28560	21675	23970		4080	3060	255	255
2295	5610	25500	21165		255	11220	765	18360
38505	8415	4845	3825		1020	3825	1020	765
73695	9945	41820	1785		8925	7395	510	255
1275	1020	5355	2805		510	3825	510	1530
1530	11220	3315	2550		16065	11220	255	255
24480	1020	21165	94350		8160	2805	255	1275
51000	11985	7395	7140		9435	4080	2040	1020
4590	1020	3315	4080		510	4590	510	510
1020	13515	33915	9690		255	6120	1530	510
18615	6375	4845	9945		7140	1020	510	1530
123165	11475	6120	4080		255	2040	255	255
4080	8415	5865	3315		1020	2040	1785	1020
1530	1275	6630	5865		6120	5355	765	255
5865	2040	6375	1530		6885	1020	2040	255
71400	6630	28050	3825		6375	13770	1530	255
1275	7140	17340	5865		1020	2040	255	510
1020	2040	3315	4080		42585	18615	510	255
1020	4080	3315	19380		255	3825	255	510
2295	49980	15045	3570		9180	40800	255	765
9690	5865	3570	8925		255	6375	5610	12240
11220	25755	4080	8925		7650	13515	1020	765
1020	1275	11220	2295		8925	5355	255	510
28815	8415	22185	11475		3825	6120	255	255
8160	1785	22950	4080		12240	11985	510	255
5865	7140	25755	3315		510	7395	510	255
30855	17850	7650	8925		255	5610	255	255
1020	14790	6630	27540		1785	5865	765	510
10710	6375	16065	9690		12495	1020	255	765
5865	13260	28305	19125		510	23460	765	1275
7650	6375	4335	8415		255	2040	255	255
2805	5355	6630	4845		7905	8670	255	1020
2550	38250	5865	5100		5610	7140	510	2550
12750	2550	7650	5865		255	20400	255	1020
1275	6630	5355	12495		255	5865	255	510
3315	1275	8160	3315		1020	1530	255	510
1275	27795	4080	49470		510	4590	255	255
1020	10965	7140	13260		255	7905	255	1785
16830	1020	12750	9180		6630	3060	255	255
5355	1530	3825	1530		13005	4590	510	255
13515	2550	9180	3570		7140	9945	2805	255
1020	5100	13770	3825		255	5355	510	255
3570	1020	5610	4845		510	4080	255	255
3315	1020	42840	11730		255	1020	255	255
2550	15300	10965	1785		3570	7650	3060	510
4335	3315	5610	2805		510	3570	1020	255
26520	9180	12495	6375		765	1530	255	255
5100	13005	11220	32895		13770	3825	3570	2040
1020	58905	5865	6630		11220	2550	255	2805
1530	16065	12750	5355		765	7905	255	3060
39780	9945	6375	4335		255	9945	765	510
15555	11475	11730	16575		8925	16320	510	510
5355	5865	111690	16320		255	1275	2550	255
22695	1530	5355	34935		11220	1275	1020	255
6375	1530	5355	29580		765	5355	765	255
13770	9180	5610	10455		13770	19380	255	255
16065	1785	3315	5610		255	13005	255	1530
1020	2550	9945	4845		6120	17340	255	255
6885	9945	3825	5865		510	1530	3570	765
9435	8670	6630	2295		3825	22440	510	1785
28050	4590	24990	9435		4590	12495	1020	2550
10710	9690	33150	4080		510	2295	255	7905
4080	10455	7905	11475		255	2295	255	5610
10965	1020	13770	11220		18105	1785	255	510
36720	29835	6630	3825		255	1020	765	255
6885	40035	5100	4080		255	2040	510	1020
2040	12750	10200	1530		33405	5100	255	1020
15300	7395	9690	2040		2040	9945	255	255
1275	11730	6120	6375		510	1530	1275	255
1020	1275	4080	3570		255	2805	255	1530
8415	6885	22695	2805		4080	6120	255	1020
1020	16830	7140	2550		255	2550	255	255
3060	2550	4080	9945		255	14280	765	8415
10455	5610	8415	6630		8925	10455	510	1785
10965	3315	22185	3315		6630	1785	255	255
1020	5610	19635	7140		510	17085	255	3315
1020	3570	15300	24735		255	6630	1020	1020
15555	4335	13770	2040		255	1020	510	255
31110	23970	6375	4335		14280	5100	255	1020
1020	3570	8415	1530		255	2040	1530	255
29835	2805	5355	4590		1020	3825	255	255
18615	13515	4080	2040		510	17595	765	255
1020	7905	5355	2295		510	1530	765	255
10455	1785	5865	8925		3060	16575	765	255
10965	14535	3570	5865		255	15555	255	765
2550	1275	35445	3570		255	14280	510	255
4845	2805	4335	11220		3060	1530	510	255
9690	10200	7395	3315		510	3060	1275	510
2550	31620	6630	3570		2040	1275	255	255
15810	1020	4845	1530		510	13005	510	1020
96135	2805	8160	2805		510	14280	255	3315
1530	5865	23715	25500		8160	2550	255	1275
27795	9690	4845	5355		255	41820	255	255
2550	7395	7905	2040		510	1530	765	255
17340	15810	9180	3825		1275	2295	255	1275
2550	9690	10710	1530		255	1785	255	255
5865	14535	8925	2295		510	1020	2550	255
2550	3315	5865	6885		765	2295	765	510
13770	19635	6120	3825		255	1020	255	255
13005	1785	4845	4080		255	12495	255	1020
6885	2040	7140	1530		510	1275	510	510
9945	7650	9945	54570		255	1785	510	255
5865	37230	9690	4845		1275	3570	2040	255
4080	23205	11220	6630		6885	1530	255	765
18615	1530	13515	31110		2040	5355	255	765
12495	4335	3570	3570		255	25755	255	510
1020	3315	8670	14535		2295	6120	510	510
1020	17085	4335	1785		255	1020	510	510
27030	2040	4590	2040		1275	5100	2040	5100
6630	22695	5100	2040		22950	7905	2040	255
5865	8925	5610	18870		16830	7650	1530	255
4590	3825	3825	2040		765	2550	1275	255
5100	4590	4590	1530		1020	7905	255	510
3825	9945	7395	9435		765	7140	4590	8670
5610	11475	4590	15300		255	1275	1275	255
1020	2550	8670	5355		255	7905	765	255
4845	4590	5610	3570		1785	1275	255	765
5355	11220	5865	4845		255	1530	765	2295
10710	4845	4080	8415		1275	1785	255	255
1020	6375	16575	5355		510	1275	1020	3315
13260	13260	5610	2040		7395	1020	255	255
13770	2040	6630	2550		255	8415	255	765
7905	8925	30345	6885		765	2550	255	255
8415	3060	4335	2550		255	2040	2805	3315
1020	11985	5865	5865		5100	5865	255	1020
7905	23205	8415	39270		2295	1275	255	1785
22695	10455	11985	12240		765	1020	1785	2805
1785	44115	23970	1530		510	1785	255	510
42585	4335	5355	18360		1785	1275	255	255
7140	29070	12750	2040		255	7395	510	255
6120	3825	9435	34425		510	46920	255	255
11730	1530	3825	2805		6375	1530	255	1530
7140	1530	4080	4845		1020	7140	1020	1785
2295	15555	3570	8160		255	1020	1785	510
6885	9435	9180	3060		255	2295	255	255
6375	1020	5100	5100		510	10710	1530	255
4590	14025	16320	18360		2040	2550	255	510
11220	1020	6630	1785		255	1020	3060	1020
10965	7395	10965	9435		3315	1020	255	510
4845	1020	4335	1530		4080	1020	255	27795
1785	9945	21930	3315		255	13260	255	1275
1020	7650	3825	36975		510	4590	255	1530
1275	1020	5610	7905		3060	15300	510	255
8925	13770	3570	31365		14535	1275	255	255
2295	4590	5865	5610		255	1530	255	255
34170	8415	3825	1530		255	5100	510	13005
1020	4080	3315	5355		255	1530	255	255
4845	5865	5355	10200		1020	1020	255	255
1020	6885	4590	14535		2295	7905	255	1020
1275	5100	3570	2040		7905	20655	510	255
5865	20400	1530	1785		255	4080	255	765
11730	15045	2040	7140		4590	1020	1020	1275
11730	2040	1785	1530		255	5100	510	765
9435	4080	1020	23970		510	2040	255	255
5100	13515	1275	3315		3570	1020	1530	510
12750	1275	1785	10965		255	2040	510	255
5610	3315	2295	16575		255	1020	765	510
4590	5355	4080	3060		510	4845	2295	255
13005	1530	7905	4335		1020	19890	255	765
15300	1020	1785	11475		4845	3060	255	510
75990	1530	9435	9690		255	8670	510	510
1020	14790	8670	5610		255	2040	255	510
32130	19635	8670	5865		255	5865	1785	12750
2550	10710	14025	10455		255	1020	255	510
3315	1020	16320	14535		1020	1275	2040	8925
4590	1275	1275	14535		4845	33150	1275	3060
5355	6630	1785	2040		255	4080	510	510
3570	20910	1275	1530		765	2295	765	765
1020	11985	1530	5610		1020	5355	1020	255
7650	1275	4845	5355		255	3315	1785	765
1020	23460	4845	11475		2040	3060	1785	510
1785	17595	3060	2550		255	11220	255	510
14025	8925	1785	15555		5100	3060	765	2805
91290	13005	2040	6375		255	10710	255	255
1275	5100	5100	7395		1020	1530	510	510
1530	8670	1020	2805		255	1785	4590	2550
8925	1020	1785	1530		255	2805	255	255
27540	4845	4335	4335		255	2040	255	1020
5865	4590	3825	3060		255	9435	255	2040
1020	14025	1785	52530		255	3060	255	510
1275	11475	2040	7140		10710	3060	255	765
3315	27285	2550	2040		255	6885	765	255
9435	1020	2040	25245		5865	4080	255	1785
5355	3060	1785	5355		11220	3570	510	1530
20400	23205	1785	3570		14535	1785	3060	765
8415	10200	2805	5610		1785	5355	1785	765
1530	19380	2040	5100		255	16320	765	255
5865	4335	1275	5865		255	10200	765	255
5865	10710	1275	11985		4845	1530	510	510
3315	1530	7650	6375		510	5610	1275	2550
1020	10965	1785	7395		510	2550	510	9435
7140	1020	1530	11220		255	4080	255	765
16065	7650	4335	1530		4335	3570	765	255
9180	6885	3570	7650		255	9690	510	510
1020	1020	5355	4845		255	4335	510	510
6630	24225	1275	7140		510	4590	255	1530
5100	3825	1020	13005		255	5100	255	6120
1785	3570	1020	6885		4845	1785	7140	255
1020	9945	1785	3315		255	2295	1275	255
3825	6120	1530	9435		6630	1530	765	765
12240	1530	1530	6885		1785	2295	255	3060
1785	2550	6375	6120		8160	3825	255	9690
6120	8415	4590	7650		7395	3315	255	1020
13005	8670	1785	2040		765	1020	255	3315
4845	1275	14025	2295		255	8160	255	1020
20655	12240	4335	4590		255	7650	1785	1785
18870	1020	4590	6630		255	10710	255	14025
23205	1785	5100	1785		11730	8925	255	255
17340	4590	1530	5865		8670	5355	255	11730
10965	14280	1530	6630		12495	75480	255	1275
17595	3315	1020	6375		510	3825	255	255
1020	8160	11475	2295		7905	8925	255	8670
22695	48705	11985	4845		1020	5865	255	255
3315	17595	9435	8415		255	11220	510	255
2295	2550	16065	3570		255	94775	510	255
1020	9945	7650	2550		4590	7140	255	510
5100	1275	4590	10965		255	20145	1275	1530
4335	10710	1020	8160		765	24225	255	2295
11220	6375	2040	10710		510	11220	255	255
1275	13005	1530	6120		510	15045	255	510
6885	4590	1275	2550		1530	4590	255	510
1275	8415	1275	30855		255	3315	765	255
4080	1530	5355	1530		11730	3570	255	255
1020	1275	7905	3315		255	22440	5610	255
4080	1020	2550	2040		3060	13005	255	1275
6120	1530	1020	9435		255	6630	765	255
5100	1275	2550	5100		7395	5100	510	1785
3315	3570	16065	6375		3570	8415	510	510
1785	5610	1785	8925		765	5100	1020	15555
10455	12495	6375	2805		1020	3315	510	1275
14280	7650	1785	3315		255	4335	7395	255
11475	10710	2040	6120		510	11475	255	1275
1020	8415	1530	7905		255	4335	510	765
1530	8415	8415	3825		1275	3825	2040	255
15045	2040	3825	2040		2805	7395	765	1785
1020	1020	1020	4080		510	3825	255	17595
30345	1530	1275	6375		2040	9690	255	255
10710	2805	2550	8160		255	3570	255	510
18105	15555	19125	24480		5865	7905	1785	255
4080	1020	1275	8670		8925	4080	1530	255
1275	9435	5355	6885		255	4590	510	6120
3570	8670	27285	15810		3825	5610	255	255
47430	39525	2295	1785		1020	45900	255	255
33150	6630	9690	7140		255	10710	2040	255
1020	1275	1020	1530		255	7395	255	255
6885	1275	1530	3315		1530	3570	1785	255
3060	3825	9180	11985		255	7140	1275	255
6120	35190	3315	10455		255	3315	255	510
3825	1275	2295	2550		255	4590	510	3570
5100	3570	6630	7905		4335	11220	1275	1275
3060	22950	1020	6630		255	14790	510	4845
1785	1275	1785	5100		510	6885	1785	510
41310	3825	14280	9180		510	10710	1785	1785
1530	8415	1020	5610		510	8415	5610	255
24990	1530	3315	12240		255	7905	510	255
1275	13260	1530	10965		255	8670	510	255
1020	3825	1020	3570		1020	9180	255	510
1530	3060	5865	4080		765	4590	765	2040
2805	6375	1530	5100		1275	9435	4845	255
5610	35445	3825	4335		255	10710	1020	29835
9945	16830	3825	2550		255	15810	255	510
1020	23715	13770	1530		255	10200	255	510
3315	1020	2295	2805		255	65535	255	255
3570	1530	2805	2550		510	5100	510	6630
12750	13005	2550	6120		255	3315	510	255
2295	9180	4335	4080		255	5865	3315	255
15045	1275	2295	3060		255	10200	765	1785
11475	11985	1785	3060		255	8670	2040	255
2295	34425	1020	3060		1530	7395	255	510
21165	8160	1785	1785		10965	5610	510	255
1530	3825	1020	2805		9945	6375	255	1275
1530	4335	1530	1785		3825	3315	510	255
24990	5865	6630	1785		6120	4845	1530	1785
26010	3570	2040	1785		24990	20145	255	255
1530	2040	18870	24225		12495	7650	255	765
2805	23460	1530	2805		765	3570	255	510
22950	1275	1020	3825		2550	16320	255	510
29580	12495	3315	4335		10200	8415	255	3570
8160	5610	1275	9945		17850	7140	765	765
8160	3315	1020	13005		510	4335	1275	765
4080	1530	1020	11985		1785	87720	255	2805
3315	8415	2295	3570		22950	6120	1020	255
28305	5100	10200	2805		3315	3570	255	255
2295	7905	2040	4335		14025	3570	510	255
1020	1020	13005	2295		510	6120	255	255
1275	8160	4845	3570		1275	23205	255	510
62475	29325	2805	2550		51255	11220	255	4080
31365	5865	5865	2550		3060	8925	255	510
1020	1020	3825	1530		12240	3570	255	510
1020	10455	1020	1530		4590	3570	765	510
8670	8160	1275	4080		5355	6630	255	510
9435	29070	2295	3060		510	6375	1020	765
2295	1530	1020	1785		510	24480	510	255
1020	6885	1785	7395		255	16320	255	255
7395	7140	1020	3060		3825	5610	255	765
2805	3060	5100	2040		15555	22440	510	18105
4080	1785	1275	4845		510	14025	255	510
5610	1020	1530	3315		2805	13770	510	510
1275	11220	2805	1530		14280	4080	2040	510
6885	6120	10200	7140		7140	7140	255	2295
1275	10455	5610	18615		17595	18870	1020	510
28305	3570	1530	23715		17340	3315	2805	255
2295	2295	1530	2040		1785	33405	255	510
28815	1020	12750	1785		255	7140	510	3825
4080	11730	1530	2805		765	3825	255	255
5355	3825	7395	2295		3315	4845	255	255
1020	15810	1275	5865		7395	14025	255	255
1020	1785	1530	2295		10710	45645	255	510
1020	13005	1020	36210		4590	7650	510	765
1020	2295	5355	2550		255	3825	255	1020
2040	5865	2805	2295		255	3315	765	1530
2295	4335	4080	2550		5610	4335	1275	510
10965	10710	2040	1530		255	5610	255	1020
1785	1020	1530	4845		3825	9180	3060	255
3570	7140	1275	2040		29580	3825	255	255
32895	6375	1275	1530		255	7905	1275	1530
4335	1275	1530	1530		1020	4590	1020	1020
5355	5865	11220	10200		5865	5865	510	255
23205	6885	5610	18870		8670	8415	510	255
30345	8670	1785	4845		10965	9945	255	765
1785	1020	15810	2805		5610	6885	255	4845
1275	5355	7650	5355		5865	6375	255	255
8925	5100	1275	9435		8160	4590	255	8925
3570	24225	7650	4590		14280	7140	255	1020
1020	16065	1275	2040		8160	4335	255	255
18105	1020	4590	2295		1530	5355	510	255
5100	1530	3570	4080		1785	22185	255	255
21420	2805	9435	4080		19125	14790	255	510
1020	16320	1020	13770		5865	33405	255	510
20145	19380	2550	4335		5610	5865	255	1020
14025	5865	10200	10200		510	11985	255	255
1530	11475	1275	2295		10710	7395	510	3825
10965	25755	5865	1785		255	10200	255	3315
1275	2295	7905	13260		255	6375	2040	255
2040	1020	4335	5100		3570	4590	1275	255
10965	5865	1020	8925		5610	4080	255	1530
3570	5100	3825	10965		5610	16065	255	510
1275	5610	2295	5100		5355	49215	255	255
6375	9945	10965	12240		510	3825	255	1275
2040	8160	5100	17085		12240	14535	255	255
5865	4590	1530	2040		255	3825	1020	255
1530	12495	2295	11985		4080	5355	1785	1020
12750	9690	11220	2295		2550	18870	255	510
1275	23715	3825	4845		23970	6120	255	765
1275	2550	2295	3570		255	4080	510	6120
18870	1020	1785	5610		63240	13005	1785	6630
1020	1275	3825	4335		255	7905	255	2805
1530	8925	4335	3825		510	18360	510	255
4845	13005	1275	4080		2550	8670	255	510
5100	1530	2040	6375		10455	12240	510	255
2040	9435	1275	5865		4845	17085	510	255
5865	2805	2040	2295		4845	29070	255	255
1020	2805	4335	2040		5865	9945	1785	1785
41820	3570	2550	3315		11475	26010	3315	4080
7650	1530	1530	1530		5865	100215	510	4335
8670	6630	1020	6630		41310	5355	765	255
10455	16065	4845	7395		765	16065	510	765
2805	12240	4080	4335		4590	3570	255	765
3570	3570	3315	4335		3825	10200	1275	255
9435	1020	1275	5355		510	5355	3315	2550
6630	50745	1020	13260		510	4845	255	255
19635	4845	4335	5100		36720	12495	510	255
1020	10200	9945	7140		510	6630	510	16830
2550	21165	5865	3570		510	8670	255	2040
1785	9435	1020	2550		11985	16830	1020	765
3315	21930	1530	4080		2805	54060	2805	765
1530	2040	4080	10965		7140	12750	255	255
44370	1530	5865	2040		3315	22695	255	255
3570	3570	1020	4590		510	26775	255	510
8925	3570	2040	11985		255	7140	255	1785
1275	22695	1275	9690		6375	6375	1530	10455
2040	12495	2550	7140		21165	6120	255	5100
2295	1275	4590	4080		510	7905	255	510
7650	4080	12495	2040		4845	29070	255	6630
2295	2295	2550	6375		6120	10965	510	255
27030	6375	1785	4845		255	3315	255	255
1020	6885	1785	4590		255	14025	765	1020
3570	16830	1275	4590		2550	24480	255	510
8160	84150	1020	6630		9690	7140	1785	2040
4080	7140	7395	3315		765	8670	2295	3060
10710	6630	3570	3060		28560	6630	510	255
37485	18105	1020	2805		16830	15810	255	255
11220	4335	1020	8160		255	24480	1020	255
1530	20145	2550	6375		1275	5100	255	1530
2295	7395	1530	3825		5100	89505	255	255
1275	1020	2550	3570		255	33150	255	1530
1785	9690	1275	10200		1785	9180	255	510
4335	2040	1020	7395		5355	21675	255	255
8670	4845	17340	3570		4590	9435	255	255
26520	14790	2040	1785		18615	7395	255	510
1785	3825	1275	2295		5865	3825	255	765
8160	11730	4845	21165		1275	4335	1530	510
3315	17085	2295	3060		4590	32895	765	255
2295	16830	1530	5355		2805	12750	255	2040
2040	14280	7905	3060		1020	21420	510	1020
1020	2550	4845	6375		10965	4335	1020	5610
1020	2040	1020	8415		3825	7140	255	255
7650	7140	1530	1785		6375	4335	510	3825
12495	28050	1020	9435		2040	5865	2295	765
10710	1530	1020	2295		255	3315	255	1785
2295	2295	6120	3315		3315	12750	510	765
1530	4845	1275	1785		4590	6375	255	510
4590	1785	22695	7395		255	3315	510	255
1275	8415	1785	1785		7140	4845	255	255
40800	7395	1530	1785		6885	52785	4080	510
1020	14535	1530	42585		8415	4590	255	1020
19635	13515	3315	4335		3825	10200	255	2550
1020	12240	2040	5865		255	6120	255	255
6120	1020	4080	2040		19125	70635	255	255
3060	14790	1785	1785		17595	6375	255	1275
21165	10965	3570	4590		510	6630	255	2550
7905	12750	2295	3570		5355	3315	510	765
2550	1020	1020	9435		1530	3825	765	255
2040	5610	3315	2040		14535	8925	255	255
2295	1530	2805	7905		3570	8415	255	255
1530	1020	5355	30600		765	3315	255	510
4845	20910	4845	3825		18105	3315	255	2295
1020	2040	5865	6120		255	9690	255	3315
10455	2040	2040	3570		255	15045	3570	510
7395	5355	4335	1785		765	32385	255	510
1020	22440	7395	7140		13515	3825	255	255
1020	1275	1275	2295		5610	3315	255	765
1275	13770	1020	35445		1020	38250	255	2040
1020	10200	6120	4335		1020	10710	510	255
1530	5100	3570	2550		2550	6630	1275	7905
1785	4845	1275	15045		510	62475	255	765
8925	1785	2550	3825		255	4080	255	1020
1785	3060	6120	8415		6375	17085	255	255
1275	11730	9435	16320		4080	6885	255	255
4590	22695	1275	30855		26010	3315	510	1020
16575	18615	1530	17595		5610	15300	255	6375
6630	9180	1020	24990		13770	12495	255	255
1275	21420	1020	37995		4590	12240	255	255
8415	27030	1020	22695		255	7905	255	1020
9180	1020	7905	17085		255	19125	255	510
1275	3825	1020	27540		255	14790	255	255
59415	7140	6630	39015		255	3825	765	510
1020	2805	1785	17085		8925	4080	255	255
9690	1275	2805	18870		2295	5355	2040	255
2550	2805	2550	28305		5865	3315	3570	1275
2040	1020	2550	25755		510	5865	255	255
7905	6120	1275	18360		255	60690	255	1530
3315	3060	6120	38250		5610	3570	255	1020
1785	1020	4845	22185		255	7395	510	510
2805	3315	1020	25245		3315	19125	255	1275
1275	1530	7395	31365		765	9945	255	255
2295	18615	1785	16065		1785	12240	255	255
7650	8160	1020	17085		255	5100	255	255
1530	1785	11220	95115		1785	16320	510	255
1275	5610	2295	14790		255	27795	1530	510
3060	8160	1275	64260		3315	13515	1020	510
1020	19380	7905	21420		6120	56610	1275	1275
1275	35700	1785	35190		255	3825	510	4590
2550	14535	1020	21930		1530	5355	510	510
2295	9180	15555	41310		510	19380	255	2040
6630	2295	16575	26775		10455	3825	255	2040
1785	5100	1020	27540		255	24480	255	255
13260	1530	2040	17340		14535	14535	255	765
1530	12240	3570	20145		255	8670	510	3315
1275	3570	5865	14280		24990	18360	255	510
1530	9180	2295	21420		4080	12750	255	510
4080	7140	1020	15300		6630	27795	255	4080
8670	1785	1020	14535		255	10455	255	2550
26010	4335	2040	31110		255	5355	255	2040
7395	1020	1020	14025		9435	4845	1530	255
1530	1530	2040	47175		255	6885	255	255
1275	7905	1020	33405		5355	4590	510	4335
2040	2550	1020	16830		6375	87975	510	255
1020	6120	6630	63750		1530	9435	1020	765
1020	7140	2295	19125		2550	11220	1020	5355
21930	4590	1785	133365		8925	27540	255	1530
1530	3315	2805	22440		7650	9180	255	510
3570	5100	1785	15555		11730	22185	510	510
4590	6885	1020	45900		510	10710	255	2295
1530	10710	4080	21675		11985	12495	255	255
2040	28305	8925	14025		12750	30855	255	255
2550	2295	27030	23460		255	17085	510	255
10710	1020	3570	20145		26775	10455	510	1020
4080	22950	1020	32130		11475	4845	255	255
1275	1020	1530	75225		255	19125	255	255
4080	5355	4590	19380		510	6375	1785	2040
1275	5865	8670	18870		255	7905	255	510
4080	1275	2040	64515		7650	59925	255	255
5100	15045	4590	14535		2550	13770	2550	255
10200	2550	1020	38250		5100	29070	765	255
1020	6630	2040	22185		7140	19890	255	5865
9945	2550	2805	19890		255	41565	510	255
6630	11985	1275	49470		2805	20400	1275	1530
1020	15300	1530	34680		8925	13770	3825	765
7650	7140	17850	65280		6375	5865	255	255
1530	10710	2805	28560		14535	94095	1275	7140
1020	14280	12495	62730		8925	51000	510	510
2805	1785	1530	15045		765	7905	255	510
3060	3825	1020	21930		765	4590	765	510
3315	9435	1020	56100		8160	18360	255	7395
1020	26520	10710	66045		3825	33150	255	255
8415	1275	14790	63240		1785	20400	510	255
17085	2550	1530	15045		510	6120	1530	510
5100	1020	2805	19890		17085	6630	255	765
1020	2805	2295	37995		510	14280	255	765
1275	1020	2295	80580		255	4080	1275	1275
2295	1785	2040	34680		1530	6120	255	765
1020	5355	5610	16065		1020	45900	1275	8415
1785	46920	1275	15045		1020	23205	1785	765
1785	6375	1020	21675		510	3315	255	255
1275	18870	5100	14535		510	15555	1530	255
16320	8160	1020	50490		255	13005	255	255
1020	7650	2295	29835		10710	16320	510	510
3060	1530	1275	19890		5100	18360	255	255
4335	4590	1785	45645		2040	14535	255	765
4845	3060	6120	16320		4845	27030	765	255
4080	9690	7650	295800		255	9180	255	510
4845	1020	8670	15045		510	10200	255	510
1275	11985	7650	17595		765	17340	255	765
1275	7905	2550	18105		2040	12240	255	1530
7395	1275	1530	14535		765	177480	3060	255
1530	12495	6375	27795		510	5100	255	1020
16320	6630	10710	72675		255	47430	510	510
7650	1275	2040	47430		6885	11730	510	510
12750	3315	6120	91800		765	46920	255	255
7905	8415	1785	33405		14535	4080	1530	6120
22185	3570	12240	41055		3060	7650	255	510
3570	1020	1020	28815		16575	3570	2295	510
2040	18105	3570	32385		255	15300	255	4845
2040	12495	14280	19125		8160	36210	255	510
2550	9690	1785	128520		765	16830	255	510
1275	1275	2040	17850		19380	29070	510	255
2295	6630	2550	51510		255	22440	255	9180
1020	1275	7395	14280		7905	8925	3570	6630
6885	8160	6630	37995		1020	8160	255	765
2550	2550	3825	14025		1020	30600	255	510
13005	1275	1020	19125		2295	14790	765	765
1530	4590	5865	46410		255	3570	255	255
7650	5355	2295	23715		6375	6120	255	510
24735	10710	14025	85425		255	17085	255	255
3315	2295	2040	17340		255	4335	765	510
1275	1785	1275	19635		11220	7905	255	7905
6120	8925	2040	16575		5865	8925	255	4080
1020	2550	1020	24990		1530	3315	510	1275
8160	1785	3825	17595		255	9435	1530	255
2040	17595	1530	20145		15810	4080	255	255
7905	3060	7650	15810		12495	4080	1530	255
1275	1785	4845	18615		255	9435	1020	255
1020	20145	11985	14535		8670	26010	255	255
6120	8925	2295	27795		14790	8670	510	1530
1275	4080	1020	21165		255	6885	255	255
1530	1275	16065	16065		14280	15300	255	510
1275	3315	1020	14535		510	4335	255	255
6375	17340	4335	26010		510	33915	1785	510
39015	1020	1020	28305		1530	64260	255	2550
2550	2295	1020	23205		255	4335	255	2040
19890	6885	2550	16575		255	20910	255	510
3315	1530	4335	45135		10965	15555	255	765
9180	1020	2550	20655		255	27030	255	255
6630	2040	1785	14025		1275	12495	510	1275
4080	5865	1020	18870		1275	14790	765	255
5100	1275	1275	15045		255	5355	255	1785
7650	1020	10710	33660		11985	5865	1785	510
1020	3570	2040	70635		8160	3825	1275	6375
3825	9690	1020	17085		12495	8160	255	1530
19125	4845	7905	22440		255	10710	5355	2550
1530	1530	1020	34935		765	14280	255	1020
2295	6885	1275	14280		1020	9435	255	255
1020	2550	22185	42585		7650	5610	255	3060
13005	5610	1785	18870		6120	3825	255	255
5100	7905	2040	30345		2550	20655	255	1020
11475	11730	1020	45900		7140	7905	510	255
3825	33915	5100	15810		3570	8160	255	510
11985	2040	9945	70635		1020	6120	255	255
7140	1530	3315	22695		2805	5355	255	255
2550	13005	7905	23205		2040	5865	2040	255
5865	10200	3315	15045		255	5865	255	510
1020	6630	1020	67065		255	10200	510	255
3570	1020	12240	19380		6885	5100	510	510
15810	8925	2550	32385		4080	8160	765	765
10200	1020	1275	18870		510	62730	255	510
4845	16065	4335	18360		8670	35955	2550	1785
5100	2040	1020	19380		13260	11985	255	255
2805	2805	1785	40035		10965	8415	255	1275
2805	5100	1275	25500		11985	8160	255	1530
3315	10965	4845	30600		255	29835	255	1275
1530	3060	7140	21675		3060	7650	1020	510
2550	1020	13770	68850		255	22185	3825	1530
1020	8160	1275	26520		255	36465	255	510
9435	5865	5355	52020		7650	17850	255	510
4335	2550	1020	24225		7140	4590	510	1275
2040	1275	5865	20400		255	21420	1275	3825
1020	1020	8415	17085		255	10710	2040	83895
1530	1020	1785	17340		5355	16575	255	3315
1275	7650	19890	85680		3570	22440	255	16320
6375	1020	2550	33915		510	5355	255	1785
1785	15045	18360	29835		510	4080	1020	1020
1020	18615	1275	14025		255	12750	255	1530
28305	1275	5355	69615		11220	29835	255	6630
16065	3570	4335	205530		255	36720	1020	7650
63240	29070	1020	17340		15810	17085	510	1785
9690	30855	3060	18105		2040	6375	255	2040
10455	7905	10200	31875		6630	9945	255	1020
64770	1785	1020	20145		1530	29325	1530	1275
4590	17595	1020	14790		10455	29070	255	3060
3570	6630	1785	46410		255	4080	255	5610
6630	9945	1275	59160		1530	8670	1275	1530
8670	1785	6885	15300		5355	11985	510	3060
14025	16575	8670	21165		510	9180	255	2550
4845	1785	1275	16830		255	5100	255	2040
3315	8925	1530	30855		3570	8415	765	1785
12240	2040	1275	16575		255	7650	255	1020
7905	7650	3825	15810		15555	6120	510	2040
3825	1275	2805	116535		255	5355	510	5355
24735	14025	3825	33915		765	10710	1275	2805
5610	5100	1020	23970		8415	4080	255	1530
36465	1275	6630	42840		510	5865	510	5355
10200	1020	1275	14790		4335	32895	255	1530
21930	3315	1020	71655		8670	53295	255	35445
11985	8415	16320	32385		5355	4335	765	1020
6375	1785	1020	21930		510	4335	255	14535
4845	4080	3825	15045		255	8670	510	10455
8160	11475	2040	55080		510	8415	255	2550
18105	1275	4335	39525		765	46155	510	4845
12750	15555	22950	88995		12495	5355	510	6375
29070	5100	3825	19380		14790	3315	1020	3315
6885	14025	1530	17085		11730	8160	510	4335
29835	1275	2805	39525		11475	43350	765	4845
4335	1275	8925	14280		255	37995	510	5865
4335	7650	1020	21165		510	18615	255	2295
67830	7395	1020	15810		1785	13515	1530	5100
4845	1275	4590	28305		765	5355	255	5100
11985	3060	1020	22185		510	8925	255	1020
7905	2550	1530	21420		255	6375	255	8670
7140	1275	1530	22440		255	5355	510	1785
8160	1020	3315	51765		510	4590	1020	8160
8670	2295	6375	52785		9180	4335	510	5100
4080	6120	2550	15555		1785	7395	765	5610
6120	10965	5610	23205		255	151980	255	3825
41310	5100	16065	16575		2040	6630	255	1020
5355	1020	3825	58650		1785	4335	255	14535
7650	1785	1275	31365		1275	3570	510	10710
7650	4080	2295	26775		255	3825	765	1275
16575	1020	3315	17850		6120	10965	765	3570
5355	6630	1020	25755		2550	21420	255	2805
12750	12240	2805	14025		255	9690	255	3315
14790	15810	1275	34935		5355	9180	1275	7395
4590	8415	1020	26265		8160	12495	510	10455
13005	1020	1275	33405		1530	11730	1020	16320
14790	12240	2295	14280		765	14790	255	14025
23970	6630	7140	16065		5610	5100	255	2040
4080	1020	17340	65280		1020	6375	510	9180
64005	9945	12495	39270		255	25245	255	1020
54570	1020	5610	16575		255	8670	255	16320
5610	7905	4080	23205		255	51000	255	3060
7140	3315	2295	215985		255	3315	1020	1020
4845	9690	7140	22950		14535	48705	765	2295
47430	13770	1785	17340		255	20145	510	3570
11985	10965	8160	29325		1020	4845	2040	7650
7395	6630	8925	14535		20910	4590	510	55590
15300	32130	1530	26265		7905	7650	255	5865
17850	1275	2295	67830		255	6375	255	28560
9435	3825	4080	19380		5865	3315	510	5100
71145	1275	6120	36465		1530	5610	255	6630
9690	7395	5100	19380		7140	7905	255	5355
4080	1020	4080	489755		765	75225	510	2550
11985	2295	5865	33660		1785	8415	255	5355
6120	1020	1785	40545		5865	6885	255	1020
13260	1020	1020	14790		1530	6375	255	1530
6120	1275	10710	27795		6630	10710	255	17085
5610	2040	2040	16065		5100	4335	255	4590
23970	6375	5100	15555		12495	5100	510	11730
5355	2295	11220	167280		19380	4080	510	1530
4845	1530	3825	18105		510	37995	1020	8160
8925	4590	4590	37485		2295	9180	255	6630
6375	1530	7905	51510		255	4080	255	1785
7395	1020	2040	151980		1020	5100	255	6630
4590	11475	2550	15300		7140	9945	1020	1530
11985	6630	9435	21420		2550	7905	255	1275
42585	3315	1020	18105		6630	14280	255	1785
7140	1530	2040	30855		255	4335	510	1275
28815	3570	2550	180540		3060	3825	510	2040
10200	18615	1530	24735		13770	42840	255	8160
4335	24225	16830	24225		6120	3570	255	1275
7650	3060	1020	4335		255	41310	255	4335
25245	7650	2040	20655		3570	7140	1020	1530
4845	9180	3570	39780		22185	6120	255	2295
13260	1275	1530	3060		4335	7905	1530	1020
11475	1275	5610	3315		3570	9180	255	5355
4590	1530	11730	2550		510	9690	255	2550
28560	1785	9690	2550		255	19125	255	49215
3315	3825	3570	2805		22950	5100	765	1020
3315	1020	1020	3060		27795	21675	255	3060
22440	8925	5355	34170		4845	5865	765	3570
4590	2295	19125	4845		255	24990	255	1275
8160	3060	2040	2805		255	4845	510	4335
56865	2040	1020	1275		1020	5100	765	2550
6375	4335	1530	2550		2550	3570	510	4335
20655	6885	2805	8925		510	7650	255	1785
34680	9945	1785	1020		255	19380	765	1020
3825	6120	1530	2805		7395	6120	255	2550
3825	5865	1020	11730		765	7905	765	2805
23970	7140	2295	27030		3315	7650	510	13770
11475	8925	4845	2805		7650	7905	510	1020
11730	7395	36210	12750		4335	6120	255	2040
18105	1020	1275	4590		5610	4080	2040	1530
9435	31110	1275	4080		12750	49725	255	7650
14790	2040	1785	1020		8670	16320	255	5610
13770	3315	4335	4845		765	4335	510	4335
10455	1020	15810	3570		510	33405	255	9180
9945	9435	3825	2805		3570	13260	510	1020
29580	1275	4845	1020		7905	5355	510	5610
8160	1275	12750	12495		3315	27030	510	15300
41055	8670	1020	4845		2040	3315	255	22950
25245	12750	2040	10200		510	6120	1020	8415
23715	4845	1275	4335		1275	3315	255	3825
11220	1020	1785	8160		18360	9690	255	2550
29325	3060	5610	10200		765	3315	255	10965
4335	1020	2295	17085		255	9435	255	12240
6630	9945	3315	2550		255	9690	255	2295
7905	2040	9690	12750		8670	4080	255	1275
16320	1020	1785	2550		3825	3570	255	2550
3825	5865	6120	1275		1020	12240	1020	3825
17340	1020	3315	6885		4845	4590	255	2295
25755	5100	1275	4080		2295	19125	255	2550
12240	10455	7140	26010		510	4080	510	18615
3825	1785	5865	1020		1530	103530	765	8925
5865	2805	1785	9690		8415	4845	255	3570
6120	4080	1020	13005		16830	7650	255	7395
8160	1275	1785	4335		510	4335	255	3060
5865	6375	8670	4590		7395	3570	255	9945
4080	3315	1275	28050		3570	21165	1275	2805
7650	11220	6120	1020		510	4335	765	6375
5610	2805	2550	1785		3570	5865	255	5355
4080	1020	1020	2295		255	4080	255	1020
7140	8415	2295	11220		510	5355	255	2040
5355	7395	1275	1530		255	6630	255	2040
73185	6885	5355	1530		510	23715	255	1530
64515	2295	4335	1020		2295	4335	255	4080
21165	2295	1020	7140		765	6885	255	1785
7140	16830	1785	1530		6120	4080	510	3570
16065	1020	1785	30855		4080	6375	255	5100
5100	9435	1785	6375		10710	4590	765	4080
3825	2040	2295	1785		7395	24990	255	9945
12750	12240	1275	3570		24480	15300	1530	7650
14535	12240	3060	3315		765	9690	1020	6885
32895	3060	3825	5355		510	31365	255	1020
6885	1530	2040	13005		3060	5865	255	2805
11985	1020	2040	1020		255	6375	255	11475
7140	1785	11220	2550		3060	25245	255	8160
14025	12240	6120	15045		11730	11985	510	3315
4335	1020	3315	2550		255	8925	1275	1785
39525	6885	1275	2550		8160	20400	255	1275
10965	13005	15045	8160		1785	10965	255	1530
4080	3825	3570	14280		8670	21930	255	7395
7905	1275	1785	8670		6885	19890	255	2805
7395	1020	6120	10200		11220	12495	255	2550
12750	1020	2295	19380		255	20910	255	4590
49215	1275	13770	75990		1530	48450	255	2295
4335	2550	8160	8925		4335	18105	510	2550
4080	4845	5100	3315		255	78030	510	3570
9180	2040	2040	9180		510	57120	510	2040
4080	15300	1020	100725		9690	7905	255	1020
8670	1020	5610	4080		1020	4590	255	7905
30600	1020	2805	2805		510	5355	765	2295
12240	1530	1275	7140		255	24990	510	1020
8160	1020	10200	1275		510	48705	255	1785
14790	1785	1020	16575		3825	3315	255	1275
12240	1275	1020	10200		8415	3315	510	6375
18615	4845	1530	16065		1785	3570	510	2805
22185	5865	2040	60690		510	5610	1020	2550
6885	2040	4845	1020		765	29580	255	7395
4590	5355	2805	1275		2295	3570	255	4590
8925	15300	10455	6375		10965	14280	510	8670
11220	14535	1785	1020		255	8925	255	4335
7650	3570	3315	1530		3315	3315	510	6885
3315	5355	13260	7140		1275	328950	255	5355
10455	4080	8160	5100		1275	82620	1785	1275
14280	1530	4845	2295		5610	4845	255	5100
26520	5865	3060	1275		255	15300	510	1020
33150	2040	1530	3825		510	30345	510	1530
6885	3315	1275	2805		7905	7905	255	1020
4590	2550	2805	19380		1020	37485	510	1020
4335	1275	1020	3570		3315	36465	255	5355
21930	2550	8670	1020		7650	4080	255	4335
6630	1530	1530	4335		510	15555	510	255
9435	5865	1530	3315		18615	17085	1020	1275
20145	6375	4845	1020		11985	43095	510	255
18870	6630	5610	4845		255	8160	255	3570
19380	2295	1275	1785		255	28050	255	255
14025	8160	1530	9945		13770	3315	510	255
4335	13515	1530	20145		1020	21930	510	8670
56865	3315	1275	8670		8160	11220	765	510
3315	1020	1275	1275		6120	29835	255	2550
5865	2040	11220	2295		255	23970	255	510
16065	1020	3825	3060		5100	4335	255	765
5355	1275	1020	3060		6630	24225	255	255
3315	1275	2805	5100		17085	6120	255	1785
74715	3315	1020	16575		1020	15300	255	510
3570	2550	8925	1785		4590	5355	255	255
11475	1275	2040	25245		255	6885	3315	7650
10965	1020	2295	9690		7905	19125	3315	2040
9690	3570	3570	1275		510	6630	7905	510
9180	13260	1530	16575		255	9435	5865	1530
4335	4590	2550	1530		510	8670	17340	1020
5355	3315	1275	1020		7650	17595	2295	2805
7650	12495	4845	1020		255	11475	5355	1275
13770	1020	1530	7650		2295	7905	1020	255
10710	2805	2040	1275		1275	10965	7395	255
97155	13005	1275	1020		255	10200	2550	6630
7650	7905	1020	5355		255	69360	5865	2295
10965	2295	1275	8160		25245	10455	17595	510
12240	2295	8670	1275		4080	6885	4080	765
9180	7650	1275	2550		14280	6885	14790	1785
22695	1785	3570	1020		765	7395	3315	1785
8415	2040	1020	1020		255	20145	1530	255
15045	2040	1020	1275		1275	4590	1275	510
5355	3825	2040	3060		255	39015	5355	255
17085	1785	2550	5355		510	4080	1530	255
11475	2295	8415	4590		5355	26265	28815	765
38760	1785	1785	1275		3825	28050	10455	2040
6120	1530	1020	5610		255	9435	21420	255
5355	1020	7905	3570		3570	38250	1275	255
3315	2040	6375	12495		255	26010	1275	510
4335	4335	1275	6120		2550	3570	3825	19125
35445	1785	9690	1020		255	6120	6375	7140
44625	14790	10455	1530		255	12750	17340	255
70125	1275	1020	5865		765	29580	14535	19380
5865	6885	1785	2550		6630	17340	5355	255
5865	5355	11730	1275		255	5355	1020	6375
3315	1020	1020	14280		9180	19125	5610	255
11730	1275	3570	1020		8925	8415	7650	255
9435	1530	1785	9690		5865	21165	5865	765
6120	1020	1020	1020		765	12495	6120	1275
14535	4845	1275	1020		1275	31365	8925	765
5355	2295	1785	8415		22440	7905	5100	3060
9945	1020	2550	20145		7140	4080	1530	255
11220	1785	1020	9945		510	9690	3570	255
11220	2805	2295	4080		1275	10455	1275	255
20145	11475	1785	15810		7650	7650	10200	255
9945	9690	10710	8925		2040	5865	1020	765
6120	1020	7140	2295		3060	11985	11985	510
5100	4845	1785	6885		3570	21420	1020	255
24990	7395	1020	4845		6375	7905	1020	1020
5355	4080	2295	1530		510	23460	4335	255
18360	1275	5355	6885		3060	31620	6375	255
20910	1785	4080	16575		255	4590	9180	5100
16320	1275	3315	18615		255	12750	1530	255
10455	8925	3570	6885		2550	5610	13770	1020
9435	10455	1275	5865		6120	19635	11220	255
47175	4335	1020	19380		6885	29835	9690	5865
16065	2550	8670	10710		4845	3570	11985	11730
8160	1530	1275	2040		255	36210	8160	1020
3825	5865	1275	1020		255	5610	1785	3060
48450	4845	1020	13260		6375	4080	5610	255
13515	1020	2295	5100		255	3825	1785	765
6630	5355	7650	1275		255	49470	1530	510
48450	6120	5865	22950		1785	7140	12240	6120
3570	2550	2295	3570		7140	5100	1530	255
8160	1275	1275	4335		510	5100	10200	1020
13005	12495	2550	1275		1020	20655	5355	4590
41310	3060	1020	1530		10455	9180	1275	1785
42330	1530	1275	3315		5100	3315	9945	510
8925	1530	1020	22695		1785	8415	1275	765
10965	6630	7650	4590		510	4080	19125	255
7905	2805	1275	1020		3315	88740	13770	1530
3570	1275	1275	3060		1785	20145	6630	255
14535	1020	5100	6120		3570	6885	3570	765
6885	12495	1275	2040		1530	9945	22440	255
43860	8925	3570	1020		8415	11475	14280	255
32895	1530	1530	4590		765	3315	3315	255
7140	9435	2550	22440		8415	9945	3825	510
10200	3315	4335	5865		765	4080	8925	255
43095	1275	2295	21165		9435	5610	6375	510
8670	3570	4335	1785		255	11730	13770	1785
13005	14280	14535	2295		255	15810	4590	255
11730	3570	1275	1020		6885	29580	4080	510
5610	8925	1785	3570		510	13260	1275	13515
5865	1020	1530	11730		6630	19635	10455	510
61965	1020	1785	2295		765	7905	3570	510
9690	2295	6630	8925		1020	4845	15045	4080
5355	2295	2040	2805		6375	9435	18360	255
58905	4590	2295	7395		3060	10455	2550	510
11475	1020	2550	1530		6885	3825	11220	510
8925	1785	1785	5100		765	8670	15810	1275
5610	1020	1530	1020		6375	23715	3060	1530
62475	5355	1785	1785		255	33660	1530	255
4335	2040	1275	10965		510	8415	10200	255
20145	24480	2295	1785		10710	8670	5865	255
8670	6885	1275	1020		1020	7395	9180	255
33660	1020	1020	1020		15555	6630	1275	255
11985	4845	5865	5865		255	21675	1020	1530
4335	2805	5355	6375		10965	4590	1020	3060
8925	2805	1020	1020		10455	33405	2550	765
6375	2040	3825	7140		3315	6375	4335	255
5355	2040	3060	3825		10710	8925	6375	3570
36720	5355	1275	1275		255	26775	2550	1020
33660	1020	4845	3570		255	13005	10710	10455
82875	1275	5100	12750		10455	3315	1530	10710
3315	1530	1020	4590		7140	7650	1530	255
3315	3315	2295	1785		15300	10200	2040	3570
7395	1785	1020	3570		15555	4335	2295	510
18615	2295	4845	21165		6630	4590	1275	510
3825	3060	1020	29325		4335	4335	8925	510
8670	2550	1275	1530		765	4335	10455	1020
68595	1275	8160	6630		5355	4335	6630	255
6630	2550	1020	5100		1785	1275	1785	510
35190	5865	1020	9435		1020	16830	4845	1020
40800	8160	1275	1020		3570	255	2805	255
8670	7395	2295	6630		510	255	4080	1275
61200	6630	1785	47175		255	255	12750	510
7395	6375	2040	3315		1275	510	4335	2550
9945	2805	1785	2295		1275	30855	1275	765
4335	1530	1020	8925		5865	2040	1785	1020
32130	1530	1020	1785		255	6375	10200	510
24480	1275	1785	1275		510	1275	3315	255
8160	1530	8670	3060		10455	6375	3060	510
20910	4080	3825	3570		765	5610	8415	7650
4335	1275	3570	2040		255	2805	2040	765
4080	11475	3315	3825		3315	15810	2040	255
24735	1275	2295	1785		11220	11985	3060	7395
3825	5610	15300	1785		6120	15045	2295	255
10455	9690	1020	1275		9435	10965	1785	510
8415	1530	1020	1785		255	7140	6120	255
5355	6375	2040	1530		5355	17340	5355	765
5610	2295	2295	5355		4590	20145	3060	255
21420	1275	1020	7650		5610	510	1275	255
131580	1020	1275	7395		14280	2040	1020	765
4590	6120	2040	6375		6630	510	9180	255
3825	2295	1785	15045		17595	510	1020	1530
266730	1275	2040	3570		255	3060	8160	12240
15555	1020	1020	1275		255	4335	9945	255
6375	4080	1020	1020		255	255	5865	255
41055	2805	2805	1530		9180	6375	5865	255
4080	9945	1275	14280		255	6120	1020	255
7650	2550	1020	8415		255	1785	12750	16065
7650	4590	3060	13260		255	6120	6120	255
9435	1020	5865	1020		2040	2550	2040	255
8160	2805	4335	7140		255	510	3825	255
47175	2295	1275	15555		7650	5610	6375	255
14790	1275	1275	1275		4080	7650	1020	255
12495	1275	1530	1275		1530	255	2040	4335
26520	2550	3570	2295		4080	1020	2295	9180
6375	1785	21930	2040		17085	765	3825	255
24480	3315	16320	6120		16830	255	6375	510
27795	8415	3060	15810		6885	12750	1020	510
8415	6630	3570	1275		1785	1020	5610	255
7905	3060	3570	8925		510	255	4080	1785
9180	1785	17850	8160		5355	2040	10710	255
10200	1020	2805	12240		6375	15045	4845	7395
21675	1020	10455	1275		255	255	6375	255
11730	1275	3060	5865		7905	765	6375	255
5865	1530	3060	23970		765	255	2550	4335
8670	1020	7140	2040		7905	255	4080	255
4080	1020	10200	2295		4335	255	7650	510
10965	2295	7140	21675		255	255	2550	765
3825	3060	3060	9945		6120	6885	17085	765
4080	3570	2805	1020		2295	255	1275	255
65790	5355	2805	1275		7905	17085	5355	12240
5865	6630	13515	2040		1020	1530	2295	255
64005	1785	5865	7140		19890	11475	2295	5865
6885	14025	3060	1275		255	11730	2295	255
10455	18615	3825	4080		765	1275	6630	4590
32385	3315	6120	5610		255	510	1275	255
13515	5865	6375	2805		255	10710	3060	255
43095	4335	8415	1530		1275	255	5100	510
14280	6120	11220	2040		255	255	5610	255
10200	13260	6630	1530		2295	1020	2550	510
8160	14790	19635	16320		6120	2295	5610	7905
3570	16575	9435	5865		510	255	5100	2550
14535	7650	6375	1785		4590	255	4080	510
29835	14790	2805	2805		6630	2550	3315	255
26010	8670	3315	1275		10200	20400	1275	765
77265	16320	3315	28560		9945	4590	1020	1275
6120	7395	17850	1275		510	255	1275	510
12750	17595	8925	11220		18105	1530	1785	255
31620	3060	26010	6630		1020	510	1275	255
6630	2805	12495	8925		255	255	1275	255
5100	6630	3315	1020		2550	4335	1530	255
132855	4080	7650	2040		255	255	2550	510
3315	24990	3060	3825		510	255	2040	255
25500	13260	8160	13515		255	5610	1020	255
5355	4590	6630	21165		4845	255	4590	2550
5355	17340	10965	3825		510	11220	1530	255
8415	3060	3825	2040		255	10965	1785	1530
7650	5610	10200	1275		15810	255	3825	765
13005	10965	4845	6630		255	4080	6375	255
4845	3060	4080	1785		255	1785	2550	1275
12495	21675	10965	1785		510	12750	2040	510
3570	19635	4590	11730		255	2295	4590	765
11220	6375	2805	4590		8670	29580	1785	255
20655	15300	3315	2550		510	7395	5100	6375
8925	30600	11730	2805		14790	255	2550	765
35955	7140	11220	2550		1785	255	2295	9945
33405	4080	3060	1530		1275	38250	3315	765
10965	10965	6630	8415		1785	5610	1275	2805
39015	7650	6630	6120		510	510	1275	510
25245	4080	5100	2295		11985	765	1785	255
9690	4335	6375	1020		10455	255	5610	19890
3315	3315	8415	2040		4590	1275	2805	510
100980	3825	3570	7140		255	9435	8925	13515
25245	5355	2805	3315		2550	8415	1020	1785
77010	6120	3060	1020		22440	28815	3315	12750
16320	5355	3060	6375		13515	8415	2040	2295
65790	6375	7140	2040		255	14280	1530	2040
47430	7650	11730	1530		2040	6630	1020	255
9435	6630	9435	32640		5100	1020	1785	255
10455	8925	2805	1020		255	14025	8160	510
6375	4845	3315	14790		4335	255	1785	6885
69615	11220	6375	7905		7140	15810	8160	510
3825	4335	11220	2040		510	9690	1020	1020
12750	3825	11475	6630		10455	255	9945	4590
44370	5865	7650	8670		1530	8925	1530	1530
4845	14535	8160	7905		255	1530	7140	255
6885	24735	5355	1530		255	8160	3570	6885
10710	7905	6885	2040		255	10200	1275	1530
7905	10200	4335	5610		255	10455	1530	5355
9945	152490	4845	8925		255	255	3570	1020
4845	12750	3060	1275		8160	255	1275	255
7650	7650	18105	2295		255	4080	1785	1275
10200	6630	8415	4080		255	5865	1785	510
8415	10455	13260	4080		765	3060	5610	510
4080	6630	13770	3825		11475	11985	2040	765
11730	13005	4080	1785		7650	765	1785	1275
28305	9690	6375	1275		5865	7140	1275	2295
8670	8160	5100	1530		255	5865	1020	255
38250	8415	9690	5355		510	510	1530	4590
114750	5610	10455	2295		255	3570	1530	255
13770	10965	7905	3060		6120	10965	6375	5865
5610	37485	8160	2040		765	255	1785	1020
5610	13515	12240	3060		26265	10200	9945	2805
7140	4335	5865	2550		255	9435	4080	510
13260	10965	9435	5610		510	255	1020	255
6630	7395	5100	1530		5100	255	15555	11475
3825	5100	4080	1275		255	15555	2805	4845
21165	29580	3060	1020		255	7395	6630	765
10710	6375	3570	1020		3315	3060	1530	1785
5610	22950	3825	1020		255	255	1020	7905
44370	13770	4080	6630		7905	5610	8415	2550
9945	6120	9945	1785		11220	510	2805	1020
58395	3060	6120	7395		510	765	3825	765
83640	9690	7650	3060		7395	23715	1275	765
3825	4335	7140	1020		7140	11220	2295	1275
6120	17595	12750	16065		5865	255	4080	3825
7140	13770	5865	1275		5355	13260	1785	765
30090	3060	5865	2805		17085	7140	1020	1530
3825	17850	7140	1275		28050	4590	6120	255
10455	10965	3315	8160		6885	2040	9690	255
5355	4845	17850	1020		255	14790	1785	765
8925	9945	5610	2040		510	255	4845	1275
9180	2805	4335	3570		255	5355	1020	510
24735	4080	5610	13515		4080	5355	1275	510
32640	18870	10710	1020		255	255	2295	1530
7650	5610	5610	8160		1530	255	1020	255
4590	3060	3570	2040		4335	6885	4845	255
11985	6120	5865	1275		255	3315	3060	255
24990	6375	3570	1530		33660	255	3315	1530
7905	46920	9945	1530		510	5865	2550	1785
10200	3315	13515	3570		8925	765	1530	1785
13770	27795	8160	6120		765	1020	1020	510
23205	11985	4845	9180		22950	1275	4590	1020
39525	4845	8160	1020		5865	3570	6375	765
4080	7905	14280	3570		3570	2550	3060	1785
8670	10710	2805	1020		4590	255	1785	1785
4590	7395	6885	1530		13515	255	4335	510
4335	43350	10200	1020		7650	13005	6375	255
12495	6885	3570	1785		1530	1785	3060	8415
5865	4590	2805	26520		255	11475	1020	13005
14790	49725	8160	3570		5865	765	10965	2805
3825	9945	8160	1020		765	1530	2550	4080
11220	5100	3570	8670		1785	40545	4335	765
16320	3570	4335	1530		1275	1275	10455	2295
26010	11475	27030	12240		12495	765	6375	255
20655	8160	8415	1275		1530	12750	3315	1530
7395	7140	15555	2295		1785	255	1275	510
74970	8160	6120	1275		510	765	2550	255
6120	3060	3315	1020		255	6630	1020	6120
4080	34425	6120	2550		3570	6120	5610	2550
8925	13260	4590	1020		255	26520	2550	765
14025	11220	9180	2040		13770	4590	12240	6120
52785	14535	9180	10200		4080	765	3060	255
18615	27030	10710	1530		6120	5100	2040	255
6630	5355	53295	1275		255	255	6375	9435
4845	9180	2805	5865		10710	15300	1275	1275
8415	16830	14280	1020		4335	2550	4080	1785
50745	32640	14535	1530		510	255	1275	255
18360	8160	8925	3825		5865	5355	1785	255
23970	3060	13515	2550		255	255	1275	15300
4080	4080	12495	3060		3570	255	9180	3315
13770	10710	4590	2805		10710	510	1530	765
6375	14280	4080	4335		2295	6885	4335	2040
7650	21675	4335	4335		7395	1020	2040	7395
9180	3060	4590	1530		255	510	1020	8160
14535	8415	2805	2295		255	765	1785	765
3570	16320	3060	1020		5865	16575	3060	3315
39780	4335	11220	4845		255	255	4335	2550
37740	29325	4845	5865		5610	9690	3315	510
7650	99960	4335	1275		5610	765	2550	4845
13515	6375	5865	1020		1020	510	2805	765
[truncated: 16,457 more rows]
